# Supplementary material for: Stereoelectronic and hydrogen-bonding effects on hydroxyproline conformation
Source: Commun Chem. 2026 Mar 24;9:179. doi: 10.1038/s42004-026-01984-x (PMC13184006; doi:10.1038/s42004-026-01984-x)
Supplement: Supplementary file 4 — Supplementary Data 1 [file 42004_2026_1984_MOESM4_ESM.xlsx]

## Sheet: figure_3_a
frequency	IR	second derivative
3998.26	-0.0245531	7.2469e-05
3997.29	-0.0246793	7.17978e-05
3996.33	-0.0246996	7.01847e-05
3995.36	-0.0247219	0.00010433
3994.4	-0.0246412	6.94647e-05
3993.43	-0.0244599	-0.000105182
3992.47	-0.0243799	-7.06828e-05
3991.51	-0.0245051	3.43734e-05
3990.54	-0.024325	-6.92404e-05
3989.58	-0.0244498	-6.91156e-05
3988.61	-0.0244723	-3.44149e-05
3987.65	-0.0245964	-3.36764e-05
3986.68	-0.0247201	2.61369e-06
3985.72	-0.0248414	3.64937e-05
3984.76	-0.0249603	0.000102819
3983.79	-0.0249798	0.00013626
3982.83	-0.0249002	6.73903e-05
3981.86	-0.0247202	-3.63224e-05
3980.9	-0.0246434	3.30467e-05
3979.93	-0.0245668	3.1411e-07
3978.97	-0.02429	-0.000136278
3978	-0.0244124	-3.38183e-05
3977.04	-0.0243346	3.41977e-05
3976.08	-0.0243568	-3.34783e-05
3975.11	-0.0242793	-6.80873e-05
3974.15	-0.0243989	-3.45079e-05
3973.18	-0.0244229	6.80592e-05
3972.22	-0.0245418	0.000168698
3971.25	-0.0243677	6.73976e-05
3970.29	-0.0241921	-0.000101209
3969.33	-0.0241157	-1.94788e-06
3968.36	-0.0241379	9.858e-05
3967.4	-0.0238694	-9.97988e-05
3966.43	-0.0237959	-0.000165423
3965.47	-0.0239145	3.35361e-05
3964.5	-0.0239369	3.29977e-05
3963.54	-0.0238617	-6.67648e-05
3962.57	-0.0239816	-5.86985e-07
3961.61	-0.0240038	3.29064e-07
3960.65	-0.024028	-9.72883e-05
3959.68	-0.024145	9.9816e-07
3958.72	-0.0243584	0.000131538
3957.75	-0.0242833	3.26225e-05
3956.79	-0.0243048	-3.37128e-05
3955.82	-0.0243263	-3.27744e-05
3954.86	-0.0243496	-3.13905e-05
3953.9	-0.024465	9.65866e-07
3952.93	-0.0244861	3.30061e-05
3951.97	-0.0246009	9.82751e-05
3951	-0.0245262	3.26962e-05
3950.04	-0.0244498	-3.35326e-05
3949.07	-0.0244708	-3.39254e-05
3948.11	-0.0243967	-6.63247e-05
3947.14	-0.0245145	-3.1649e-05
3946.18	-0.0245372	3.52391e-05
3945.22	-0.0246506	6.61593e-05
3944.25	-0.0245748	-1.20131e-06
3943.29	-0.0245935	-6.7048e-05
3942.32	-0.0246159	6.18059e-05
3941.36	-0.0247322	9.59136e-05
3940.39	-0.0244766	-6.2458e-05
3939.43	-0.0245908	-6.29962e-05
3938.47	-0.0245196	-6.30964e-05
3937.5	-0.0246334	-3.05134e-05
3936.54	-0.0247468	0.000129007
3935.57	-0.0247651	9.81e-05
3934.61	-0.0245974	-3.0756e-05
3933.64	-0.0246103	-3.57482e-05
3932.68	-0.0245378	2.5835e-05
3931.72	-0.0245599	2.83109e-05
3930.75	-0.0244027	-3.05871e-05
3929.79	-0.0244268	-2.86338e-05
3928.82	-0.0243569	-9.1217e-05
3927.86	-0.0243773	-0.000153247
3926.89	-0.0245775	1.06132e-06
3925.93	-0.0247754	9.09761e-05
3924.96	-0.024795	-3.31892e-05
3924	-0.0249078	3.00626e-07
3923.04	-0.0251095	0.000125764
3922.07	-0.0250393	6.54089e-05
3921.11	-0.0250567	2.87005e-06
3920.14	-0.0249798	-6.27098e-05
3919.18	-0.0249954	-4.27815e-06
3918.21	-0.0251034	5.73395e-05
3917.25	-0.0249467	-3.33248e-05
3916.29	-0.0250595	5.96507e-05
3915.32	-0.0249953	3.08367e-05
3914.36	-0.0248415	-0.000119042
3913.39	-0.0249539	-2.65849e-05
3912.43	-0.0249711	6.14242e-05
3911.46	-0.0249901	-1.09763e-06
3910.5	-0.0249214	-2.94078e-05
3909.53	-0.0250295	3.46108e-05
3908.57	-0.0249575	-2.21896e-05
3907.61	-0.0249678	-5.27407e-05
3906.64	-0.0250584	6.09099e-05
3905.68	-0.0250601	5.38781e-05
3904.71	-0.0249815	-7.09227e-06
3903.75	-0.0249951	2.43637e-05
3902.78	-0.0249252	-6.46812e-05
3901.82	-0.024859	-0.000123382
3900.86	-0.0250579	8.60612e-05
3899.89	-0.0250831	0.000115043
3898.93	-0.0249392	-3.27973e-06
3897.96	-0.0249713	1.3577e-06
3897	-0.0248301	-2.14494e-05
3896.03	-0.0248556	1.19166e-05
3895.07	-0.0247836	-7.90584e-05
3894.1	-0.024705	-0.00011527
3893.14	-0.024968	0.000111767
3892.18	-0.0248911	0.000134358
3891.21	-0.0248261	-9.56363e-06
3890.25	-0.0246848	-5.56176e-05
3889.28	-0.024712	-1.46993e-05
3888.32	-0.0246409	-4.63548e-05
3887.35	-0.0246409	-9.21532e-05
3886.39	-0.0247324	-1.71657e-05
3885.43	-0.0248389	4.38199e-05
3884.46	-0.024874	9.93038e-07
3883.5	-0.0249089	-1.4376e-05
3882.53	-0.0250127	6.9462e-05
3881.57	-0.0250209	0.000111951
3880.6	-0.0249485	1.49404e-05
3879.64	-0.024806	-0.000123057
3878.67	-0.0248408	-0.000107385
3877.71	-0.0249504	1.37389e-05
3876.75	-0.0250466	9.16978e-05
3875.78	-0.0250547	5.41475e-05
3874.82	-0.0249846	-8.62915e-05
3873.85	-0.0250009	-0.000134691
3872.89	-0.0251747	-2.05932e-05
3871.92	-0.0253404	0.000138668
3870.96	-0.0254248	0.000153348
3870	-0.025275	6.76455e-05
3869.03	-0.0252272	5.5097e-05
3868.07	-0.025012	-7.29437e-05
3867.1	-0.0248687	-0.000187774
3866.14	-0.0249621	-5.77645e-05
3865.17	-0.0250585	0.000104014
3864.21	-0.0250808	0.000190062
3863.25	-0.0249446	8.31446e-05
3862.28	-0.0246445	-0.00011009
3861.32	-0.0245878	-0.000110146
3860.35	-0.0245297	-2.34437e-05
3859.39	-0.0245527	-4.02882e-05
3858.42	-0.0244834	-0.000167317
3857.46	-0.0246353	-0.000138936
3856.49	-0.0249256	-2.01214e-05
3855.53	-0.0251236	5.76271e-05
3854.57	-0.0254266	0.000258105
3853.6	-0.0254436	0.000286295
3852.64	-0.0251739	5.69618e-05
3851.67	-0.0249276	-7.87133e-05
3850.71	-0.0247549	-0.000115624
3849.74	-0.0246414	-8.94215e-05
3848.78	-0.0246735	-1.43424e-05
3847.82	-0.0246164	-4.61663e-05
3846.85	-0.024634	-4.77991e-05
3845.89	-0.0247261	3.1616e-05
3844.92	-0.0247341	5.37825e-05
3843.96	-0.0247436	-2.68571e-06
3842.99	-0.0246771	-5.0405e-05
3842.03	-0.0247688	-6.8882e-05
3841.06	-0.0247673	-9.93264e-05
3840.1	-0.0249953	4.88436e-05
3839.14	-0.0251475	0.000115574
3838.17	-0.0250791	3.54236e-06
3837.21	-0.0251903	4.09256e-05
3836.24	-0.0251525	8.27471e-05
3835.28	-0.0251135	-1.61354e-05
3834.31	-0.0249844	-7.06799e-05
3833.35	-0.0250839	3.55622e-06
3832.39	-0.0250226	2.46196e-05
3831.42	-0.0250439	2.38768e-05
3830.46	-0.0249889	-2.50464e-05
3829.49	-0.0249341	-0.000101009
3828.53	-0.0250284	-2.27762e-05
3827.56	-0.0251193	5.21552e-05
3826.6	-0.0251343	2.60649e-05
3825.63	-0.0251523	-1.76989e-05
3824.67	-0.0251642	-1.06006e-05
3823.71	-0.0252369	3.25244e-05
3822.74	-0.025225	3.85935e-05
3821.78	-0.0252265	3.54885e-06
3820.81	-0.0251731	-3.45061e-05
3819.85	-0.0252057	-6.37414e-05
3818.88	-0.025222	-0.000111286
3817.92	-0.0253711	9.62584e-08
3816.96	-0.0255958	0.000265118
3815.99	-0.0255362	0.000261424
3815.03	-0.0251955	-3.46705e-05
3814.06	-0.024938	-0.000197824
3813.1	-0.0248964	-0.00011368
3812.13	-0.0249174	-9.14173e-05
3811.17	-0.0249293	-0.000145294
3810.21	-0.0251637	-6.73099e-05
3809.24	-0.0253864	8.01914e-05
3808.28	-0.0256066	0.000194789
3807.31	-0.0256094	0.000162386
3806.35	-0.0254807	-3.04168e-05
3805.38	-0.0253582	-0.000161593
3804.42	-0.0254436	-0.000157741
3803.45	-0.0255789	2.62456e-05
3802.49	-0.0258671	0.000234131
3801.53	-0.0257229	0.000204597
3800.56	-0.025607	4.27898e-05
3799.6	-0.0252695	-9.17003e-05
3798.63	-0.0252218	-0.000165821
3797.67	-0.0250838	-0.000124593
3796.7	-0.025321	-3.72743e-06
3795.74	-0.025262	4.97897e-05
3794.78	-0.0254309	8.08899e-05
3793.81	-0.0252948	8.17067e-05
3792.85	-0.0253047	5.26145e-05
3791.88	-0.025089	-5.19985e-05
3790.92	-0.0250249	-0.000153032
3789.95	-0.025035	-0.000125378
3788.99	-0.0251919	-4.95836e-05
3788.02	-0.0253471	0.000102075
3787.06	-0.0255037	0.000152671
3786.1	-0.0253612	-1.90906e-06
3785.13	-0.0253696	-2.05871e-06
3784.17	-0.0253809	2.67219e-05
3783.2	-0.0252416	-4.72283e-05
3782.24	-0.0253225	-4.86052e-05
3781.27	-0.0252515	-5.3809e-05
3780.31	-0.025406	4.33068e-05
3779.35	-0.0254186	9.4164e-05
3778.38	-0.0253631	-2.85194e-05
3777.42	-0.0253106	-7.44527e-05
3776.45	-0.0254035	2.92557e-06
3775.49	-0.0254201	5.35121e-05
3774.52	-0.0254353	3.82182e-06
3773.56	-0.0253733	-7.16534e-05
3772.59	-0.025456	1.43287e-06
3771.63	-0.0255358	7.07495e-05
3770.67	-0.0254725	1.5061e-05
3769.7	-0.0254916	1.67737e-05
3768.74	-0.025445	-1.00824e-06
3767.77	-0.0253985	-2.16905e-05
3766.81	-0.0254204	7.53082e-05
3765.84	-0.0253687	9.64696e-05
3764.88	-0.0251759	2.34223e-05
3763.92	-0.0250572	-4.50434e-05
3762.95	-0.0248631	-0.000113932
3761.99	-0.0248772	-6.69547e-05
3761.02	-0.0248829	2.15804e-05
3760.06	-0.0248928	3.91942e-05
3759.09	-0.0248397	-7.33804e-06
3758.13	-0.0247939	-7.07906e-05
3757.16	-0.024818	-3.46914e-05
3756.2	-0.0249017	-5.56829e-06
3755.24	-0.0248975	-8.32629e-05
3754.27	-0.0250258	-4.24256e-05
3753.31	-0.0252202	1.87716e-05
3752.34	-0.0252738	4.18445e-06
3751.38	-0.0254881	0.000145088
3750.41	-0.0255095	0.000154612
3749.45	-0.0253323	-4.11046e-05
3748.49	-0.0252938	-6.55149e-05
3747.52	-0.0252965	-1.66068e-05
3746.56	-0.0252694	-4.50135e-05
3745.59	-0.0253092	1.80033e-05
3744.63	-0.0253764	0.000152063
3743.66	-0.0252694	7.46486e-05
3742.7	-0.0250393	-0.000134225
3741.74	-0.0250115	-0.000135146
3740.77	-0.0250943	-3.91876e-05
3739.81	-0.0251483	-3.23067e-05
3738.84	-0.0252636	9.53875e-07
3737.88	-0.0253795	6.54512e-05
3736.91	-0.0254302	6.16366e-05
3735.95	-0.0254195	3.75516e-05
3734.98	-0.0254168	-1.01041e-05
3734.02	-0.0253498	-0.000106293
3733.06	-0.0254329	-5.48134e-05
3732.09	-0.0255906	9.22031e-05
3731.13	-0.025609	6.96398e-05
3730.16	-0.0255621	3.99174e-06
3729.2	-0.0255818	-1.60536e-05
3728.23	-0.0255219	-4.59249e-05
3727.27	-0.0256015	-3.15678e-05
3726.31	-0.0256159	1.21442e-05
3725.34	-0.0257134	4.14919e-05
3724.38	-0.0256744	1.97615e-07
3723.41	-0.0257041	2.37225e-05
3722.45	-0.0257323	6.6453e-05
3721.48	-0.0256255	-6.89929e-06
3720.52	-0.0255962	-4.93828e-05
3719.55	-0.0255671	-6.79769e-05
3718.59	-0.0256042	-1.9004e-05
3717.63	-0.0257071	3.24527e-05
3716.66	-0.0256678	-9.90026e-05
3715.7	-0.0257524	-0.000113898
3714.73	-0.0260205	2.26535e-05
3713.77	-0.0261303	-1.99171e-05
3712.8	-0.026307	-1.42748e-05
3711.84	-0.0265664	0.000124576
3710.88	-0.0266352	6.33031e-05
3709.91	-0.0266387	8.0696e-07
3708.95	-0.0267785	4.86934e-05
3707.98	-0.0267086	-2.39379e-05
3707.02	-0.0267797	-6.79323e-05
3706.05	-0.0268484	-0.000110644
3705.09	-0.0269792	-6.45543e-05
3704.12	-0.0273113	9.35825e-05
3703.16	-0.0273672	8.70666e-05
3702.2	-0.027501	1.76263e-05
3701.23	-0.027501	-2.37236e-05
3700.27	-0.0276392	2.86135e-06
3699.3	-0.027704	2.0429e-06
3698.34	-0.027769	-2.09822e-05
3697.37	-0.0279011	-1.80355e-05
3696.41	-0.0279601	-3.99619e-05
3695.45	-0.0281509	3.11764e-05
3694.48	-0.0282679	3.1068e-05
3693.52	-0.0283096	-3.77304e-05
3692.55	-0.0284849	-3.57432e-05
3691.59	-0.0285785	-6.59816e-05
3690.62	-0.0288064	-6.52864e-06
3689.66	-0.0290401	0.000177836
3688.7	-0.0291469	0.00022523
3687.73	-0.0289823	0.000156161
3686.77	-0.0288297	0.000159651
3685.8	-0.0284686	0.000255586
3684.84	-0.0280463	0.000296562
3683.87	-0.0272085	0.000162381
3682.91	-0.0263969	7.9416e-05
3681.94	-0.0254743	5.34916e-05
3680.98	-0.0245156	-9.73731e-06
3680.02	-0.0235838	-0.000108948
3679.05	-0.0226627	-0.000209587
3678.09	-0.0220115	-0.000164937
3677.12	-0.0214219	-2.36955e-05
3676.16	-0.0209208	3.23117e-05
3675.19	-0.0202502	-0.000132622
3674.23	-0.0197358	-0.000250146
3673.27	-0.0194658	-0.000202317
3672.3	-0.0192812	-0.0001553
3671.34	-0.0192722	-8.17827e-05
3670.37	-0.0192801	1.48284e-05
3669.41	-0.0193175	3.26308e-05
3668.44	-0.0192357	-5.0378e-05
3667.48	-0.0192674	-6.19083e-05
3666.51	-0.0193384	-3.71975e-06
3665.55	-0.0193981	-1.11071e-05
3664.59	-0.019452	-1.18638e-05
3663.62	-0.0195613	7.81652e-06
3662.66	-0.0196003	-3.98616e-05
3661.69	-0.0197016	-8.37116e-05
3660.73	-0.0198649	-3.42777e-05
3659.76	-0.0200864	1.47464e-05
3658.8	-0.0202296	-1.37811e-05
3657.84	-0.0204281	3.33247e-05
3656.87	-0.0206346	0.000108308
3655.91	-0.0206725	5.29009e-05
3654.94	-0.0207233	-3.02496e-05
3653.98	-0.0207624	-5.64688e-05
3653.01	-0.0209003	-1.89424e-05
3652.05	-0.0210172	2.55083e-05
3651.08	-0.0211327	6.92376e-05
3650.12	-0.0211976	7.84576e-05
3649.16	-0.0211628	7.84603e-05
3648.19	-0.0211488	0.000131428
3647.23	-0.0209639	8.45119e-05
3646.26	-0.0207162	-7.22606e-06
3645.3	-0.0205181	-2.41091e-05
3644.33	-0.0203048	-2.89701e-05
3643.37	-0.0201428	2.73806e-05
3642.41	-0.0199779	8.79604e-05
3641.44	-0.0196875	6.72856e-05
3640.48	-0.0193942	6.61281e-05
3639.51	-0.0190357	4.25742e-05
3638.55	-0.0186174	2.26371e-05
3637.58	-0.0182596	8.97074e-05
3636.62	-0.0177744	0.000133282
3635.66	-0.0172216	0.000150377
3634.69	-0.0165423	0.000129783
3633.73	-0.0157444	3.85964e-05
3632.76	-0.0149312	-1.08912e-05
3631.8	-0.0141545	4.24469e-05
3630.83	-0.0133519	0.000150129
3629.87	-0.0124407	0.000255101
3628.9	-0.0113342	0.000267461
3627.94	-0.00998196	0.000109717
3626.98	-0.0085355	-7.73901e-05
3626.01	-0.00720282	-7.68069e-05
3625.05	-0.00596278	-4.22161e-05
3624.08	-0.00464797	-5.31739e-05
3623.12	-0.00351333	-3.12373e-05
3622.15	-0.00224839	-9.8113e-05
3621.19	-0.0011551	-0.000206432
3620.23	-0.00013531	-0.000215476
3619.26	0.00060033	-0.000159191
3618.3	0.00134855	-0.000172734
3617.33	0.0018909	-0.000239291
3616.37	0.00232801	-0.000243181
3615.4	0.00248271	-0.000223773
3614.44	0.00259735	-0.00020516
3613.47	0.00242108	-9.49331e-05
3612.51	0.0022676	-7.11815e-05
3611.55	0.00208223	-0.000148894
3610.58	0.00172999	-9.31932e-05
3609.62	0.00130859	3.03867e-05
3608.65	0.00092024	2.75901e-05
3607.69	0.000623691	-6.11821e-05
3606.72	0.00019106	-8.32403e-05
3605.76	-0.00023987	-9.1828e-05
3604.8	-0.000781192	-9.16454e-05
3603.83	-0.00137158	2.56532e-06
3602.87	-0.00202106	7.81451e-05
3601.9	-0.0024958	3.32975e-05
3600.94	-0.00303274	-2.97403e-05
3599.97	-0.00352279	-4.33715e-06
3599.01	-0.00413126	2.19784e-05
3598.04	-0.00456244	-1.61289e-05
3597.08	-0.00516559	2.18151e-05
3596.12	-0.00564919	5.78694e-05
3595.15	-0.00613622	5.56377e-05
3594.19	-0.00656695	5.83761e-05
3593.22	-0.00694439	4.70541e-05
3592.26	-0.00731424	-2.87027e-06
3591.29	-0.00761515	-6.02306e-05
3590.33	-0.00806992	4.57428e-05
3589.37	-0.00846179	0.000184731
3588.4	-0.00869202	0.000153495
3587.44	-0.00876899	7.79255e-05
3586.47	-0.0088659	3.34456e-05
3585.51	-0.00884865	-1.07813e-05
3584.54	-0.00894212	3.71684e-05
3583.58	-0.00895978	7.30776e-05
3582.61	-0.00890979	4.51477e-05
3581.65	-0.00885752	6.1918e-05
3580.69	-0.00874564	8.03801e-05
3579.72	-0.00857445	9.7802e-05
3578.76	-0.00834676	7.79183e-05
3577.79	-0.00800579	7.74771e-05
3576.83	-0.00772035	9.49556e-05
3575.86	-0.00721088	-1.73819e-06
3574.9	-0.00681666	-2.04523e-05
3573.94	-0.00642105	7.58412e-05
3572.97	-0.00597269	0.000100809
3572.01	-0.00540975	1.45e-05
3571.04	-0.00483435	-9.82517e-05
3570.08	-0.00435612	-5.11839e-05
3569.11	-0.00398292	4.54011e-05
3568.15	-0.00345194	3.07183e-05
3567.19	-0.0029989	4.78973e-05
3566.22	-0.00245806	7.84476e-05
3565.26	-0.00187503	5.68401e-05
3564.29	-0.00123511	1.07602e-05
3563.33	-0.000585169	-4.75089e-05
3562.36	1.92616e-05	-3.7577e-05
3561.4	0.000565957	-2.15571e-06
3560.43	0.0011639	9.90751e-08
3559.47	0.00171079	1.99025e-07
3558.51	0.00230883	2.66949e-06
3557.54	0.0028562	2.79583e-06
3556.58	0.00346156	-1.60597e-05
3555.61	0.00400977	-3.3793e-05
3554.65	0.00456739	-3.96868e-05
3553.68	0.00506467	2.80041e-05
3552.72	0.00555733	0.000100235
3551.76	0.00620134	5.01293e-05
3550.79	0.00683997	-1.35093e-05
3549.83	0.0074844	-4.60695e-05
3548.86	0.00808316	-5.08625e-05
3547.9	0.00863292	-2.45105e-05
3546.93	0.00917783	-3.26123e-05
3545.97	0.00970988	-4.91377e-05
3545	0.0101773	-2.34885e-05
3544.04	0.0106433	-3.92869e-07
3543.08	0.0111081	3.88409e-05
3542.11	0.0115757	5.91974e-05
3541.15	0.0121524	5.37081e-06
3540.18	0.0126808	4.04937e-06
3539.22	0.0132123	1.7321e-05
3538.25	0.0137978	1.28814e-05
3537.29	0.0143229	3.161e-05
3536.33	0.0149525	-3.2425e-06
3535.36	0.0155257	-2.21688e-05
3534.4	0.0160976	-2.3645e-07
3533.43	0.0166638	4.19662e-05
3532.47	0.0172421	9.53352e-05
3531.5	0.0179244	4.06666e-05
3530.54	0.0186649	-1.72935e-05
3529.57	0.0193038	2.78756e-05
3528.61	0.0200373	-8.16489e-06
3527.65	0.0207646	-7.5237e-05
3526.68	0.0213858	-1.8896e-05
3525.72	0.0220057	3.74634e-05
3524.75	0.0226791	5.10052e-05
3523.79	0.0233562	8.14758e-05
3522.82	0.0241214	8.63084e-05
3521.86	0.0249446	3.51272e-05
3520.9	0.0258157	-1.56071e-05
3519.93	0.0266356	-4.92674e-05
3518.97	0.0274644	-1.88731e-05
3518	0.0281827	3.55498e-05
3517.04	0.0290581	-1.49374e-05
3516.07	0.0298337	-1.67065e-05
3515.11	0.0306081	5.43933e-05
3514.15	0.0314358	3.57054e-05
3513.18	0.0323169	3.15006e-07
3512.22	0.0331422	-1.63432e-05
3511.25	0.0340266	-4.09403e-05
3510.29	0.0348009	2.36472e-05
3509.32	0.0356168	8.14299e-05
3508.36	0.0365286	3.74282e-05
3507.39	0.0374448	-1.23307e-05
3506.43	0.0383657	-3.28525e-05
3505.47	0.0392368	-3.87594e-06
3504.5	0.0401068	-2.89934e-05
3503.54	0.0410175	-9.95118e-05
3502.57	0.0417632	-4.16465e-06
3501.61	0.0425076	8.68917e-05
3500.64	0.0434075	1.66273e-05
3499.68	0.0442514	-5.12225e-05
3498.72	0.0451003	-8.83195e-05
3497.75	0.0458456	-7.40362e-05
3496.79	0.0465352	-2.03087e-05
3495.82	0.0472236	3.08872e-05
3494.86	0.0479109	1.22364e-05
3493.89	0.0486919	-7.38627e-05
3492.93	0.0493222	-5.51884e-05
3491.96	0.0499444	-5.25751e-05
3491	0.0505724	-8.9659e-05
3490.04	0.0510435	-3.83715e-06
3489.07	0.0515608	4.9448e-05
3488.11	0.0521313	4.68082e-05
3487.14	0.0526936	1.20569e-05
3486.18	0.0533558	-0.000126374
3485.21	0.0538615	-0.000158242
3484.25	0.0542113	-6.77484e-05
3483.29	0.0545674	-3.79729e-05
3482.32	0.0548689	-2.9383e-05
3481.36	0.0551624	-1.34059e-05
3480.39	0.0554407	-3.46784e-06
3479.43	0.0557183	-3.02483e-05
3478.46	0.0560025	-3.01789e-05
3477.5	0.0561858	1.72356e-06
3476.53	0.056476	-7.15749e-05
3475.57	0.0566584	-0.000108101
3474.61	0.0567406	-3.95221e-05
3473.64	0.0568153	1.29711e-05
3472.68	0.0568898	4.44098e-05
3471.71	0.0570101	4.42512e-05
3470.75	0.0571686	-1.87197e-05
3469.78	0.0573341	-6.82611e-05
3468.82	0.0573928	-8.36032e-05
3467.86	0.0574587	-0.000132633
3466.89	0.0573729	-9.84977e-05
3465.93	0.0571961	1.60726e-05
3464.96	0.0570653	6.27922e-05
3464	0.0569804	2.90092e-05
3463.03	0.0569411	-2.22029e-06
3462.07	0.0568494	1.57487e-05
3461.11	0.0568104	-3.55692e-05
3460.14	0.0567644	-9.98148e-05
3459.18	0.0565759	-8.63562e-05
3458.21	0.0563879	-7.29483e-05
3457.25	0.0560891	-1.3696e-06
3456.28	0.0557984	4.97607e-05
3455.32	0.0555984	1.64049e-05
3454.35	0.0553542	1.86703e-05
3453.39	0.0551556	-1.43176e-05
3452.43	0.0549645	-9.5502e-05
3451.46	0.054671	-0.000105717
3450.5	0.054296	-2.67225e-05
3449.53	0.0538776	2.97048e-05
3448.57	0.0535494	-1.00149e-05
3447.6	0.053171	-1.45631e-05
3446.64	0.0527736	-7.3451e-06
3445.68	0.0524219	-3.06945e-05
3444.71	0.0519763	6.45106e-06
3443.75	0.0515831	-1.08182e-05
3442.78	0.0511979	-8.45786e-05
3441.82	0.0507128	-5.62805e-05
3440.85	0.0501725	-3.40417e-05
3439.89	0.0496781	-2.95009e-05
3438.92	0.0490476	5.21029e-05
3437.96	0.0485573	1.99503e-05
3437	0.048075	-1.45872e-05
3436.03	0.0474947	-2.92374e-05
3435.07	0.0470597	-0.000124844
3434.1	0.0463467	-0.000111463
3433.14	0.0456799	-6.3999e-05
3432.17	0.0448733	-1.78772e-07
3431.21	0.0441132	6.53667e-05
3430.25	0.0433993	3.74475e-05
3429.28	0.0427373	-2.3931e-05
3428.32	0.0420347	-5.92672e-05
3427.35	0.0412916	-4.80576e-05
3426.39	0.040497	-3.1011e-05
3425.42	0.0397056	-2.88199e-05
3424.46	0.0388688	-2.85847e-05
3423.49	0.0380354	-1.19032e-05
3422.53	0.0371571	2.10929e-05
3421.57	0.0363304	3.5636e-05
3420.6	0.035507	3.19252e-05
3419.64	0.0347295	3.17974e-05
3418.67	0.0339501	4.33415e-06
3417.71	0.0332214	-2.64968e-05
3416.74	0.0324059	-8.59457e-06
3415.78	0.031636	1.08815e-05
3414.82	0.0308365	2.02852e-05
3413.85	0.0300824	4.73827e-05
3412.89	0.0293264	4.88552e-05
3411.92	0.0286671	-1.37355e-05
3410.96	0.027959	-4.25604e-05
3409.99	0.0272117	5.43132e-06
3409.03	0.0264673	2.27645e-05
3408.06	0.0257722	6.71934e-06
3407.1	0.0250421	3.36988e-05
3406.14	0.0243522	6.36282e-05
3405.17	0.0237152	7.61419e-05
3404.21	0.0231181	7.57763e-05
3403.24	0.0226107	1.8467e-05
3402.28	0.0221053	-4.00149e-05
3401.31	0.0215602	-6.82745e-05
3400.35	0.0209756	-8.22175e-05
3399.39	0.0203103	-3.9434e-05
3398.42	0.0196058	1.73837e-05
3397.46	0.0189452	6.09969e-05
3396.49	0.0182868	9.02872e-05
3395.53	0.0177582	6.04288e-05
3394.56	0.0172315	1.41469e-05
3393.6	0.0167477	-3.05041e-05
3392.64	0.0162174	-8.51997e-05
3391.67	0.0156481	-0.000111603
3390.71	0.0149546	-8.49278e-06
3389.74	0.0142226	0.000123321
3388.78	0.0136669	7.73854e-05
3387.81	0.0131573	-1.25975e-05
3386.85	0.0126053	-2.76046e-05
3385.88	0.0120551	3.03658e-05
3384.92	0.011463	0.000103097
3383.96	0.0110417	7.38431e-05
3382.99	0.0106218	1.9794e-06
3382.03	0.0102438	-2.57531e-05
3381.06	0.00978633	-2.66891e-05
3380.1	0.00937076	-1.3813e-05
3379.13	0.00887296	2.96697e-05
3378.17	0.00845738	1.69208e-05
3377.21	0.00804623	-1.17659e-05
3376.24	0.0075934	3.98797e-06
3375.28	0.00718513	-8.76668e-06
3374.31	0.00674108	-1.17568e-05
3373.35	0.00629844	2.92505e-05
3372.38	0.00585442	4.38244e-05
3371.42	0.00549716	8.48509e-07
3370.45	0.00509573	2.61277e-06
3369.49	0.00469836	4.52059e-06
3368.53	0.00434468	-5.26377e-05
3367.56	0.00391276	-4.07719e-05
3366.6	0.00343991	1.45569e-05
3365.63	0.0030081	2.89694e-05
3364.67	0.00257766	4.32159e-05
3363.7	0.00218804	5.65592e-05
3362.74	0.00184159	2.76848e-05
3361.78	0.00153314	-2.62827e-05
3360.81	0.00118638	-5.22491e-05
3359.85	0.000801483	-2.52206e-05
3358.88	0.00037859	1.59312e-05
3357.92	-3.817e-06	4.34459e-05
3356.95	-0.00038268	2.83394e-05
3355.99	-0.00068225	6.60706e-07
3355.02	-0.0010612	2.88807e-05
3354.06	-0.00135875	1.55219e-05
3353.1	-0.00165538	-1.20159e-05
3352.13	-0.00198993	2.9375e-05
3351.17	-0.00228464	3.07924e-05
3350.2	-0.00253533	-1.0651e-05
3349.24	-0.00282399	1.79356e-06
3348.27	-0.00311183	4.14759e-05
3347.31	-0.00335811	2.67097e-05
3346.35	-0.00356722	1.9207e-07
3345.38	-0.00381423	-1.22397e-05
3344.42	-0.00402204	-2.46744e-05
3343.45	-0.00430609	-2.52755e-05
3342.49	-0.00454892	-3.96808e-05
3341.52	-0.00487175	1.4193e-05
3340.56	-0.00519167	8.10563e-05
3339.6	-0.00539598	4.08721e-05
3338.63	-0.00559773	-2.5291e-05
3337.67	-0.00580085	-2.46102e-05
3336.7	-0.00607764	4.06106e-05
3335.74	-0.00627758	6.6526e-05
3334.77	-0.00643896	2.85737e-05
3333.81	-0.00656005	-1.11479e-05
3332.84	-0.00671684	-2.60137e-05
3331.88	-0.00687508	-5.24089e-05
3330.92	-0.00707069	-3.93398e-05
3329.95	-0.00734314	3.95655e-05
3328.99	-0.00753941	8.73226e-07
3328.02	-0.00769567	-6.49036e-05
3327.06	-0.00800559	2.71778e-05
3326.09	-0.00823772	6.64002e-05
3325.13	-0.0083924	2.57786e-05
3324.17	-0.00858589	2.62689e-05
3323.2	-0.00870394	-1.10308e-05
3322.24	-0.00885734	-3.66616e-05
3321.27	-0.00904768	2.34121e-06
3320.31	-0.00923585	2.73001e-05
3319.34	-0.00938459	1.27428e-05
3318.38	-0.00953464	-1.33296e-05
3317.41	-0.00968429	-3.87048e-05
3316.45	-0.00987235	-1.2094e-05
3315.49	-0.010097	5.30775e-05
3314.52	-0.0102454	5.18417e-05
3313.56	-0.0103547	1.1465e-05
3312.59	-0.010467	-1.33126e-05
3311.63	-0.010579	-1.16616e-05
3310.66	-0.0107275	1.41401e-05
3309.7	-0.0108373	3.92722e-05
3308.74	-0.0109468	1.29564e-05
3307.77	-0.0109809	-3.8978e-05
3306.81	-0.0111282	-2.47514e-05
3305.84	-0.0112384	-2.25082e-05
3304.88	-0.0113818	-3.50384e-05
3303.91	-0.0115615	-2.34604e-05
3302.95	-0.0117378	1.25248e-05
3301.98	-0.0119532	7.54426e-05
3301.02	-0.0120572	3.73876e-05
3300.06	-0.0121246	-1.36636e-05
3299.09	-0.0122675	-1.25744e-05
3298.13	-0.0123359	-2.39818e-05
3297.16	-0.0125144	1.39086e-06
3296.2	-0.0126172	2.47522e-05
3295.23	-0.0127573	3.65523e-05
3294.27	-0.0128262	3.83977e-05
3293.31	-0.0128935	-2.39757e-05
3292.34	-0.0129231	-9.9925e-05
3291.38	-0.0130997	-6.17316e-05
3290.41	-0.0133118	1.09969e-06
3289.45	-0.0134861	3.79653e-05
3288.48	-0.0136973	8.75069e-05
3287.52	-0.0137617	6.17787e-05
3286.56	-0.0138273	1.20071e-05
3285.59	-0.0138568	-2.95541e-07
3284.63	-0.0139221	1.14703e-05
3283.66	-0.0139529	-7.41678e-07
3282.7	-0.0139835	-2.51724e-05
3281.73	-0.0140511	-2.50684e-05
3280.77	-0.0141184	-2.45167e-05
3279.8	-0.0142225	-1.18267e-05
3278.84	-0.0143249	1.25026e-05
3277.88	-0.0144284	2.50371e-05
3276.91	-0.0144949	3.74763e-05
3275.95	-0.0145613	2.48385e-05
3274.98	-0.0145555	-3.69568e-05
3274.02	-0.0146215	-3.77753e-05
3273.05	-0.0147239	-1.24611e-07
3272.09	-0.0147922	1.61114e-06
3271.13	-0.0148928	2.64582e-05
3270.16	-0.0149581	2.68301e-05
3269.2	-0.0149844	-1.09704e-05
3268.23	-0.0150456	-1.13344e-06
3267.27	-0.015108	2.2829e-05
3266.3	-0.0151365	2.40198e-05
3265.34	-0.0151649	1.28593e-05
3264.37	-0.0151572	-1.18671e-05
3263.41	-0.0151843	-3.68911e-05
3262.45	-0.0152126	-2.40722e-05
3261.48	-0.0153114	1.29109e-05
3260.52	-0.0153382	1.24738e-05
3259.55	-0.0154008	1.1982e-05
3258.59	-0.0154275	2.37848e-05
3257.62	-0.0154553	9.20662e-08
3256.66	-0.0154473	-3.53323e-05
3255.7	-0.0155094	-4.70114e-05
3254.73	-0.0155702	-2.33234e-05
3253.77	-0.0157009	3.59627e-05
3252.8	-0.0157613	7.11275e-05
3251.84	-0.0157873	2.27792e-05
3250.87	-0.0157447	-1.25398e-05
3249.91	-0.0158072	4.35682e-07
3248.94	-0.0157647	-3.4596e-05
3247.98	-0.0158258	-3.45614e-05
3247.02	-0.0158857	1.22459e-05
3246.05	-0.0159454	2.30714e-05
3245.09	-0.0159709	-6.51949e-07
3244.12	-0.0159976	-3.51368e-05
3243.16	-0.0160581	-1.14499e-05
3242.19	-0.0161523	4.69774e-05
3241.23	-0.0161787	4.64734e-05
3240.27	-0.01617	2.27459e-05
3239.3	-0.0161635	-1.15643e-05
3238.34	-0.0161211	-4.6569e-05
3237.37	-0.0161822	-2.33762e-05
3236.41	-0.0162083	-6.23294e-07
3235.44	-0.0162691	-1.21023e-05
3234.48	-0.0162973	-1.01612e-05
3233.51	-0.0163914	2.11633e-06
3232.55	-0.016416	9.53802e-07
3231.59	-0.0165074	1.12349e-05
3230.62	-0.0165319	1.08449e-05
3229.66	-0.0165907	1.15385e-05
3228.69	-0.0166161	5.1372e-07
3227.73	-0.0166403	-3.4426e-05
3226.76	-0.0166988	-2.29687e-05
3225.8	-0.0167904	2.33163e-05
3224.84	-0.0168486	3.49968e-05
3223.87	-0.0168724	2.31525e-05
3222.91	-0.0168962	3.40134e-05
3221.94	-0.0168868	4.5587e-05
3220.98	-0.0168444	-8.44592e-08
3220.01	-0.0167681	-5.72877e-05
3219.05	-0.016793	-2.29677e-05
3218.09	-0.0168167	1.09557e-05
3217.12	-0.0168085	3.92438e-07
3216.16	-0.0168333	1.12682e-06
3215.19	-0.016823	3.89173e-07
3214.23	-0.0168466	2.05858e-08
3213.26	-0.0168363	-1.18901e-05
3212.3	-0.0168598	1.08238e-05
3211.33	-0.0168843	3.39036e-05
3210.37	-0.0168414	3.35125e-07
3209.41	-0.0168333	-1.04812e-05
3208.44	-0.0168221	-3.0106e-08
3207.48	-0.0168129	-1.11352e-05
3206.51	-0.0168028	-2.18508e-05
3205.55	-0.0168251	-2.28657e-05
3204.58	-0.0168473	-1.20842e-05
3203.62	-0.016904	2.25921e-05
3202.66	-0.0169272	3.46914e-05
3201.69	-0.0169169	7.37489e-07
3200.73	-0.0169057	-1.10522e-05
3199.76	-0.0169277	1.13829e-05
3198.8	-0.0169165	4.4721e-05
3197.83	-0.0169053	4.42671e-05
3196.87	-0.0167967	-3.34517e-05
3195.9	-0.0167535	-5.57449e-05
3194.94	-0.0167746	-1.13407e-05
3193.98	-0.0167646	1.13129e-05
3193.01	-0.0167856	2.2587e-05
3192.05	-0.0167426	2.25177e-05
3191.08	-0.0167306	1.08268e-05
3190.12	-0.0166549	-3.3519e-05
3189.15	-0.0166441	-4.36486e-05
3188.19	-0.0166651	1.08884e-06
3187.23	-0.016685	3.3713e-05
3186.26	-0.016672	3.2921e-05
3185.3	-0.0166274	1.00468e-05
3184.33	-0.0165829	-1.20242e-05
3183.37	-0.0165405	-1.0936e-05
3182.4	-0.0165288	-1.08809e-05
3181.44	-0.0164856	-2.20245e-05
3180.47	-0.0165065	1.1472e-05
3179.51	-0.0164949	1.11452e-05
3178.55	-0.0164508	-2.23187e-05
3177.58	-0.0164717	-3.89132e-07
3176.62	-0.0164602	3.25971e-05
3175.65	-0.0164497	3.35984e-05
3174.69	-0.0163744	-9.39899e-06
3173.72	-0.0163295	-2.12155e-05
3172.76	-0.016316	-1.11327e-05
3171.8	-0.0162713	-2.21751e-05
3170.83	-0.0162902	-2.21152e-05
3169.87	-0.0162779	8.11269e-09
3168.9	-0.016329	4.34181e-05
3167.94	-0.0162844	2.13153e-05
3166.97	-0.0162409	-2.10382e-05
3166.01	-0.0162287	1.36542e-06
3165.05	-0.0162143	3.2682e-07
3164.08	-0.0161689	-3.26368e-05
3163.12	-0.0161868	-1.06403e-05
3162.15	-0.0162045	3.97539e-07
3161.19	-0.0161903	-1.05875e-05
3160.22	-0.016239	1.06216e-05
3159.26	-0.0162247	2.15435e-05
3158.29	-0.0162424	1.12812e-05
3157.33	-0.0161962	-3.17048e-05
3156.37	-0.0162129	-4.32948e-05
3155.4	-0.0162603	-6.38828e-07
3154.44	-0.0163098	3.31187e-05
3153.47	-0.0163263	2.42978e-05
3152.51	-0.0163099	3.52948e-06
3151.54	-0.0163213	2.11166e-06
3150.58	-0.0162998	-7.12703e-07
3149.62	-0.0163101	8.73567e-06
3148.65	-0.0162918	-1.06367e-06
3147.69	-0.0162735	-2.13681e-05
3146.72	-0.0162869	-1.04902e-05
3145.76	-0.0162992	2.20374e-05
3144.79	-0.0163126	4.43822e-05
3143.83	-0.0162606	2.33825e-05
3142.86	-0.0162087	-1.95844e-05
3141.9	-0.0161537	-3.2155e-05
3140.94	-0.016162	-1.79319e-06
3139.97	-0.0161407	3.13495e-05
3139.01	-0.0161205	5.46947e-05
3138.04	-0.0160361	3.37624e-05
3137.08	-0.0159193	-1.99022e-05
3136.11	-0.015833	-4.07548e-05
3135.15	-0.0157762	-1.91197e-05
3134.19	-0.0157489	1.22161e-05
3133.22	-0.015689	1.00547e-05
3132.26	-0.0156291	-1.33502e-05
3131.29	-0.0155724	8.94223e-06
3130.33	-0.0155483	3.30603e-05
3129.36	-0.0154297	-7.9088e-06
3128.4	-0.0153709	-2.87343e-05
3127.43	-0.01531	1.33546e-05
3126.47	-0.0152775	7.62943e-05
3125.51	-0.0151514	7.6348e-05
3124.54	-0.0149612	6.39529e-08
3123.58	-0.0147699	-3.49682e-05
3122.61	-0.0146448	-1.34198e-05
3121.65	-0.0144904	-1.07995e-05
3120.68	-0.0143676	-8.11226e-06
3119.72	-0.0142425	1.43104e-05
3118.76	-0.014114	2.4806e-05
3117.79	-0.0139528	1.52584e-05
3116.83	-0.013788	-4.31122e-06
3115.86	-0.0136185	-1.62377e-05
3114.9	-0.0134746	-1.17548e-05
3113.93	-0.0133317	2.59894e-05
3112.97	-0.0131956	5.97047e-05
3112	-0.0129689	5.41569e-05
3111.04	-0.0127422	1.57223e-05
3110.08	-0.0124481	6.29328e-06
3109.11	-0.0122428	1.69329e-05
3108.15	-0.0119088	-3.78734e-06
3107.18	-0.0116941	2.70232e-05
3106.22	-0.0113806	3.23713e-05
3105.25	-0.0110664	4.34667e-06
3104.29	-0.0107579	-7.28151e-06
3103.33	-0.010426	-2.2157e-05
3102.36	-0.0101564	6.19906e-06
3101.4	-0.00985033	1.82722e-05
3100.43	-0.00953686	6.13165e-06
3099.47	-0.00922131	-2.53621e-05
3098.5	-0.00889939	-5.69633e-05
3097.54	-0.00866634	-3.8309e-05
3096.58	-0.00842827	-2.46795e-05
3095.61	-0.00822324	-3.13172e-05
3094.65	-0.0080292	-3.87185e-05
3093.68	-0.00787159	-3.99967e-05
3092.72	-0.00774321	-1.16951e-05
3091.75	-0.00763673	-5.15489e-07
3090.79	-0.00749136	-3.45161e-05
3089.82	-0.00740338	-5.60053e-05
3088.86	-0.0073403	-5.68281e-05
3087.9	-0.00733357	-2.95246e-05
3086.93	-0.00735519	-4.72677e-06
3085.97	-0.00734998	-1.76517e-05
3085	-0.00738388	-3.2127e-05
3084.04	-0.00741793	-5.4563e-05
3083.07	-0.00750639	-4.97855e-05
3082.11	-0.00764521	1.47e-05
3081.15	-0.00777427	4.68785e-05
3080.18	-0.00782956	1.52395e-05
3079.22	-0.00790527	1.49711e-05
3078.25	-0.00796942	7.53973e-06
3077.29	-0.00799254	-2.61689e-05
3076.32	-0.00808726	-9.20844e-06
3075.36	-0.00815624	1.36872e-05
3074.39	-0.00823199	3.55865e-05
3073.43	-0.00827996	8.59611e-05
3072.47	-0.0082728	0.000111811
3071.5	-0.00815267	0.000121248
3070.54	-0.00798711	0.00012359
3069.57	-0.00767132	0.000123819
3068.61	-0.00734052	0.000144182
3067.64	-0.00682841	0.000134193
3066.68	-0.0062729	0.000100261
3065.72	-0.00559363	6.11721e-05
3064.75	-0.00491251	1.88951e-05
3063.79	-0.00418022	2.93143e-06
3062.82	-0.00349694	5.33117e-05
3061.86	-0.00275826	4.71588e-05
3060.89	-0.0019257	-5.96361e-06
3059.93	-0.00119858	3.93606e-05
3058.96	-0.000371872	7.78565e-05
3058	0.000476034	9.77682e-05
3057.04	0.00140931	0.000140078
3056.07	0.00243614	0.000176852
3055.11	0.00359952	0.000165908
3054.14	0.00491268	0.000136766
3053.18	0.00627421	0.000153878
3052.21	0.00778859	0.000151425
3051.25	0.00939825	0.000187339
3050.29	0.0111067	0.00029821
3049.32	0.0130693	0.000361474
3048.36	0.0152956	0.000407652
3047.39	0.017796	0.000441959
3046.43	0.0206749	0.000445728
3045.46	0.0238132	0.000489794
3044.5	0.0273558	0.000485285
3043.54	0.0312607	0.000505761
3042.57	0.0354537	0.000592823
3041.61	0.040185	0.000608215
3040.64	0.0452828	0.000646081
3039.68	0.0508854	0.000715608
3038.71	0.0569985	0.000746084
3037.75	0.0636755	0.000681086
3036.78	0.0708928	0.000597601
3035.82	0.0784545	0.000517836
3034.86	0.0865323	0.00035798
3033.89	0.0947455	0.000239905
3032.93	0.103217	7.12535e-05
3031.96	0.111737	-0.000129864
3031	0.12011	-0.000293047
3030.03	0.12835	-0.000620824
3029.07	0.136147	-0.00107019
3028.11	0.143149	-0.00151094
3027.14	0.149059	-0.00198192
3026.18	0.153537	-0.00239716
3025.21	0.156184	-0.00253847
3024.25	0.156924	-0.00238775
3023.28	0.155896	-0.00148379
3022.32	0.153339	0.00101976
3021.35	0.151275	0.00493201
3020.39	0.152732	0.00835745
3019.43	0.161056	0.00852198
3018.46	0.176529	0.00472594
3017.5	0.195722	-0.000598422
3016.53	0.214127	-0.00438872
3015.57	0.228641	-0.00561283
3014.6	0.238909	-0.00540994
3013.64	0.24517	-0.00488722
3012.68	0.247893	-0.00421488
3011.71	0.247427	-0.00348739
3010.75	0.244569	-0.00294323
3009.78	0.239501	-0.00254183
3008.82	0.232651	-0.00211792
3007.85	0.224152	-0.00164289
3006.89	0.214548	-0.00118984
3005.92	0.204006	-0.000679215
3004.96	0.192971	-0.000114525
3004	0.181877	0.000396937
3003.03	0.171059	0.000897238
3002.07	0.160907	0.00134459
3001.1	0.151768	0.00169578
3000.14	0.143863	0.0019611
2999.17	0.137428	0.0021495
2998.21	0.132545	0.00228826
2997.25	0.129365	0.00237437
2996.28	0.12791	0.00246678
2995.32	0.128235	0.0025651
2994.35	0.130478	0.00261374
2993.39	0.134596	0.00264464
2992.42	0.140678	0.00258961
2991.46	0.14868	0.00242382
2990.5	0.158441	0.00209311
2989.53	0.169841	0.00149504
2988.57	0.182315	0.000756772
2987.6	0.195368	-0.000102151
2986.64	0.2084	-0.00103254
2985.67	0.220597	-0.00185087
2984.71	0.231469	-0.0025629
2983.74	0.240421	-0.00315844
2982.78	0.247054	-0.00355405
2981.82	0.251022	-0.00369387
2980.85	0.252261	-0.0036378
2979.89	0.250837	-0.00342177
2978.92	0.246845	-0.00295197
2977.96	0.240659	-0.00227872
2976.99	0.23281	-0.00151547
2976.03	0.223828	-0.000760662
2975.07	0.214348	-0.000197491
2974.1	0.204775	0.000165265
2973.14	0.19531	0.00038727
2972.17	0.186205	0.000453158
2971.21	0.177403	0.000532991
2970.24	0.168958	0.000718396
2969.28	0.161053	0.00096364
2968.31	0.153808	0.0012813
2967.35	0.147516	0.00152902
2966.39	0.142401	0.00172573
2965.42	0.138444	0.00200708
2964.46	0.136033	0.00224907
2963.49	0.135233	0.00241481
2962.53	0.136232	0.00238977
2961.56	0.139074	0.00201693
2960.6	0.14341	0.00129707
2959.64	0.148804	0.000153198
2958.67	0.154375	-0.00135058
2957.71	0.158982	-0.00280741
2956.74	0.161396	-0.00375892
2955.78	0.160962	-0.00393923
2954.81	0.157441	-0.00329851
2953.85	0.151438	-0.00211805
2952.88	0.143854	-0.000805659
2951.92	0.13573	0.000315216
2950.96	0.127915	0.00105813
2949.99	0.120942	0.00139008
2949.03	0.115065	0.00141412
2948.06	0.110213	0.00127438
2947.1	0.106344	0.00107845
2946.13	0.103206	0.000911937
2945.17	0.100773	0.000744123
2944.21	0.0988619	0.000556342
2943.24	0.0973747	0.000392534
2942.28	0.0961422	0.00027223
2941.31	0.0951226	0.000200263
2940.35	0.0942174	0.000166769
2939.38	0.0934554	0.000161004
2938.42	0.0927796	0.000140067
2937.45	0.0922582	5.9436e-05
2936.49	0.0917508	-0.00010994
2935.53	0.0912347	-0.000407992
2934.56	0.090401	-0.000737619
2933.6	0.0890197	-0.00103043
2932.63	0.0868973	-0.00118224
2931.67	0.0837958	-0.00105383
2930.7	0.0799412	-0.00073415
2929.74	0.0754945	-0.000306133
2928.78	0.0708414	0.000137325
2927.81	0.0662993	0.000487136
2926.85	0.0621426	0.000713534
2925.88	0.0585266	0.000826465
2924.92	0.0555273	0.000849086
2923.95	0.0531672	0.000769142
2922.99	0.0513915	0.000622255
2922.03	0.0500539	0.000447379
2921.06	0.0490728	0.000237585
2920.1	0.048247	7.73141e-05
2919.13	0.0474478	-2.61676e-05
2918.17	0.0466658	-0.000118339
2917.2	0.0457464	-0.000118704
2916.24	0.044739	-6.74752e-05
2915.27	0.0436984	-3.39204e-05
2914.31	0.0426153	4.63283e-05
2913.35	0.0415514	0.000158486
2912.38	0.0406268	0.000264029
2911.42	0.0398671	0.000342393
2910.45	0.0394093	0.000314188
2909.49	0.0391827	0.000211172
2908.52	0.0391093	9.82427e-05
2907.56	0.0391149	-2.38275e-05
2906.6	0.0390961	-0.000151248
2905.63	0.0389775	-0.000286581
2904.67	0.0386413	-0.000369083
2903.7	0.0380033	-0.000317721
2902.74	0.0371087	-0.000179756
2901.77	0.0361013	-1.69796e-05
2900.81	0.0350512	0.000179922
2899.84	0.0341497	0.000353667
2898.88	0.0335191	0.000490675
2897.92	0.0332309	0.000622285
2896.95	0.0334199	0.000672508
2895.99	0.0341292	0.000629125
2895.02	0.0352844	0.000532759
2894.06	0.0368646	0.000397505
2893.09	0.0387047	0.000271555
2892.13	0.0407608	0.000160763
2891.17	0.0429179	5.58212e-05
2890.2	0.0451264	-2.42376e-05
2889.24	0.0472941	-7.3121e-05
2888.27	0.0494213	-0.000125626
2887.31	0.0514569	-0.000211645
2886.34	0.0533493	-0.000296088
2885.38	0.0550016	-0.000384551
2884.41	0.0564127	-0.000512929
2883.45	0.0574233	-0.000621571
2882.49	0.0579783	-0.000665446
2881.52	0.05803	-0.00069732
2880.56	0.0576007	-0.000726359
2879.59	0.0566004	-0.000672903
2878.63	0.0551021	-0.000562408
2877.66	0.0532059	-0.000450277
2876.7	0.0509611	-0.000313031
2875.74	0.0484965	-0.000140932
2874.77	0.0459061	1.22015e-05
2873.81	0.0433756	8.66636e-05
2872.84	0.0408867	0.00011793
2871.88	0.0385078	9.88551e-05
2870.91	0.0362116	5.03183e-05
2869.95	0.0339286	1.2252e-05
2868.99	0.0316835	-3.3859e-05
2868.02	0.0293852	-7.017e-05
2867.06	0.0270566	-5.92452e-05
2866.09	0.0246368	3.88763e-05
2865.13	0.0222566	0.000155997
2864.16	0.0200021	0.000243078
2863.2	0.0179121	0.000294562
2862.23	0.0160771	0.000307625
2861.27	0.0144279	0.000320057
2860.31	0.0130504	0.000316666
2859.34	0.0118782	0.000297018
2858.38	0.0109484	0.000256169
2857.41	0.0101958	0.00017221
2856.45	0.0095945	6.06878e-05
2855.48	0.00901635	-1.40005e-05
2854.52	0.00841779	-6.04434e-05
2853.56	0.00779598	-0.000113378
2852.59	0.00706458	-0.000121411
2851.63	0.00624454	-9.91227e-05
2850.66	0.00535684	-7.68572e-05
2849.7	0.00440365	-7.52826e-05
2848.73	0.00342466	-0.000107628
2847.77	0.00234292	-0.000132578
2846.8	0.00117819	-0.000142147
2845.84	-0.000104945	-0.00011624
2844.88	-0.00148336	-4.31912e-05
2843.91	-0.00289225	2.097e-05
2842.95	-0.00427103	7.06665e-05
2841.98	-0.00561832	0.000119546
2841.02	-0.00685235	0.000166715
2840.05	-0.0079953	0.000192741
2839.09	-0.00894684	0.000169979
2838.13	-0.00980946	0.000146909
2837.16	-0.010545	0.000131586
2836.2	-0.0111946	0.000123835
2835.23	-0.0117589	0.000122777
2834.27	-0.0122182	0.000115014
2833.3	-0.0126142	0.000108166
2832.34	-0.0129059	0.000101649
2831.37	-0.0131537	0.000108541
2830.41	-0.0132967	0.00010818
2829.45	-0.0133763	0.000114713
2828.48	-0.0133717	9.98283e-05
2827.52	-0.0132638	4.35703e-05
2826.55	-0.0131552	1.94689e-06
2825.59	-0.0130242	-5.44485e-05
2824.62	-0.0129329	-9.7008e-05
2823.66	-0.0129435	-8.32063e-05
2822.7	-0.012994	-7.01873e-05
2821.73	-0.0131058	-3.66231e-05
2820.77	-0.01326	-9.83518e-06
2819.8	-0.0133751	-3.13442e-05
2818.84	-0.0135547	-3.05149e-05
2817.87	-0.0137359	-2.2348e-05
2816.91	-0.0139385	-4.30775e-05
2815.95	-0.0141619	-6.45563e-05
2814.98	-0.0144482	-7.15682e-05
2814.02	-0.0147765	-7.09707e-05
2813.05	-0.0151668	-5.69284e-05
2812.09	-0.0155983	-1.52917e-05
2811.12	-0.0160516	3.38553e-05
2810.16	-0.0164647	4.78269e-05
2809.19	-0.0168376	4.05509e-05
2808.23	-0.0171915	4.05785e-05
2807.27	-0.0175052	3.29181e-05
2806.3	-0.0177998	2.46535e-05
2805.34	-0.0180766	4.45989e-05
2804.37	-0.0183361	5.10986e-05
2803.41	-0.0185178	2.28255e-05
2802.44	-0.0187232	2.92665e-05
2801.48	-0.0188924	4.29249e-05
2800.52	-0.0190248	4.95811e-05
2799.55	-0.0191416	4.96423e-05
2798.59	-0.0191817	2.23722e-05
2797.62	-0.0192459	2.23711e-06
2796.66	-0.0192732	-3.90204e-06
2795.69	-0.0193436	1.02901e-05
2794.73	-0.0193761	1.06846e-05
2793.76	-0.0194112	4.45744e-06
2792.8	-0.0194478	5.22742e-06
2791.84	-0.0194659	-1.42598e-05
2790.87	-0.0195043	-3.33579e-05
2789.91	-0.0195622	-5.94385e-06
2788.94	-0.0196581	2.77122e-05
2787.98	-0.0196758	2.14845e-05
2787.01	-0.0197311	2.16026e-05
2786.05	-0.0197268	1.66008e-06
2785.09	-0.0197409	-4.96988e-06
2784.12	-0.0197728	3.47095e-05
2783.16	-0.0197653	4.75521e-05
2782.19	-0.0197175	1.38599e-05
2781.23	-0.0196508	-1.90349e-05
2780.26	-0.0196218	-4.42164e-05
2779.3	-0.0195919	-5.66818e-05
2778.33	-0.0196551	-3.72145e-05
2777.37	-0.0196985	-2.42396e-05
2776.41	-0.0197972	-1.74207e-05
2775.44	-0.0198759	-2.32385e-05
2774.48	-0.0199901	-1.65406e-05
2773.51	-0.0201211	9.04803e-06
2772.55	-0.0202312	2.16736e-05
2771.58	-0.0203399	4.0628e-05
2770.62	-0.0204092	4.02532e-05
2769.66	-0.0204401	1.47147e-05
2768.69	-0.0204695	1.80977e-06
2767.73	-0.0204974	-4.91957e-06
2766.76	-0.0205246	-1.76592e-05
2765.8	-0.0205689	-1.15757e-05
2764.83	-0.0206312	1.34099e-05
2763.87	-0.0206743	2.55719e-05
2762.9	-0.0206987	2.51297e-05
2761.94	-0.020705	1.25403e-05
2760.98	-0.0206928	-1.8784e-05
2760.01	-0.0206991	-1.26164e-05
2759.05	-0.0207418	1.80059e-05
2758.08	-0.0207301	1.72946e-05
2757.12	-0.0207382	2.34656e-05
2756.15	-0.0207105	2.35491e-05
2755.19	-0.020666	-7.38449e-06
2754.23	-0.0206222	-3.81297e-05
2753.26	-0.0206155	-4.42026e-05
2752.3	-0.0206452	-2.56123e-05
2751.33	-0.0206939	-1.26928e-05
2750.37	-0.020743	-2.43637e-05
2749.4	-0.0208095	-2.42721e-05
2748.44	-0.0209119	4.28635e-07
2747.48	-0.0209959	-5.37392e-06
2746.51	-0.0210796	-5.26142e-06
2745.55	-0.0211981	1.90577e-05
2744.58	-0.0212627	1.28477e-05
2743.62	-0.0213446	-5.60243e-06
2742.65	-0.0214082	-5.74718e-06
2741.69	-0.0215074	2.48998e-05
2740.72	-0.0215706	4.33856e-05
2739.76	-0.0215975	3.09994e-05
2738.8	-0.0216062	1.85546e-05
2737.83	-0.0215971	1.84442e-05
2736.87	-0.0215877	4.25404e-05
2735.9	-0.0215429	5.44682e-05
2734.94	-0.0214449	5.42193e-05
2733.97	-0.0213296	5.41701e-05
2733.01	-0.0211438	4.79468e-05
2732.05	-0.0209581	2.9621e-05
2731.08	-0.0207027	-2.41697e-05
2730.12	-0.0205001	-4.21233e-05
2729.15	-0.0203322	-1.82974e-05
2728.19	-0.0201651	-2.41828e-05
2727.22	-0.0200151	-5.39555e-05
2726.26	-0.0199008	-6.53875e-05
2725.29	-0.0198555	-3.56793e-05
2724.33	-0.0198273	-3.00129e-05
2723.37	-0.0198002	-4.72614e-05
2722.4	-0.0198416	-3.5211e-05
2721.44	-0.0198828	-2.35149e-05
2720.47	-0.0199586	-2.32552e-05
2719.51	-0.0200341	-3.46406e-05
2718.54	-0.0201435	-1.70098e-05
2717.58	-0.0202866	3.56229e-05
2716.62	-0.0203782	2.42467e-05
2715.65	-0.0204351	-1.05427e-05
2714.69	-0.020542	1.21662e-05
2713.72	-0.0206143	5.86822e-06
2712.76	-0.0206703	-2.26949e-05
2711.79	-0.0207764	-5.09884e-06
2710.83	-0.0208648	3.42236e-07
2709.86	-0.0209534	3.08958e-07
2708.9	-0.0210584	6.15035e-06
2707.94	-0.0211295	4.50854e-07
2706.97	-0.021234	1.21839e-05
2706.01	-0.0213043	1.21627e-05
2705.04	-0.021374	5.19103e-07
2704.08	-0.0214435	3.72401e-07
2703.11	-0.0215125	-5.32681e-08
2702.15	-0.0215817	-5.25263e-08
2701.19	-0.0216512	1.15977e-05
2700.22	-0.02172	1.70516e-05
2699.26	-0.021756	5.49917e-06
2698.29	-0.0218086	5.46817e-06
2697.33	-0.0218447	1.07755e-05
2696.36	-0.0218811	1.61777e-05
2695.4	-0.021902	4.85584e-06
2694.44	-0.0219064	-6.6045e-06
2693.47	-0.021945	1.05123e-05
2692.51	-0.0219511	1.07734e-05
2691.54	-0.0219574	-2.4568e-07
2690.58	-0.0219642	1.61687e-07
2689.61	-0.0219706	5.95201e-06
2688.65	-0.0219769	1.71033e-05
2687.68	-0.0219663	2.80567e-05
2686.72	-0.0219396	1.13265e-05
2685.76	-0.0218801	-5.25055e-06
2684.79	-0.0218693	6.15977e-06
2683.83	-0.0218092	1.7378e-05
2682.86	-0.0217809	3.37355e-05
2681.9	-0.0216876	3.3371e-05
2680.93	-0.0215941	2.19044e-05
2679.97	-0.0214685	5.21106e-06
2679.01	-0.0213433	-2.23218e-05
2678.04	-0.0212343	-1.68321e-05
2677.08	-0.0211577	-5.59619e-06
2676.11	-0.0210491	-1.10045e-05
2675.15	-0.0209884	-5.69088e-06
2674.18	-0.0208962	-5.65592e-06
2673.22	-0.0208357	-2.19842e-05
2672.25	-0.0207597	-2.71786e-05
2671.29	-0.0207473	-2.13989e-05
2670.33	-0.0207026	-1.58003e-05
2669.36	-0.0207213	8.13158e-07
2668.4	-0.0206916	8.36793e-07
2667.43	-0.0206929	-1.01986e-05
2666.47	-0.0206782	-1.50999e-05
2665.5	-0.0206944	-8.86489e-06
2664.54	-0.0207089	-2.91145e-06
2663.58	-0.0207217	8.34268e-06
2662.61	-0.0207481	3.56381e-05
2661.65	-0.0207246	1.92866e-05
2660.68	-0.0206832	-2.68207e-06
2659.72	-0.0206713	1.85686e-05
2658.75	-0.0206261	7.46755e-06
2657.79	-0.0205637	-1.43239e-05
2656.82	-0.0205473	1.78994e-05
2655.86	-0.0204979	3.36638e-05
2654.9	-0.0204161	2.25713e-05
2653.93	-0.0203339	1.06156e-06
2652.97	-0.0202191	-2.58032e-05
2652	-0.0201667	-2.04577e-05
2651.04	-0.0200974	7.92148e-07
2650.07	-0.0200593	2.23618e-05
2649.11	-0.0199734	1.688e-05
2648.15	-0.0198866	-5.2613e-06
2647.18	-0.0198001	-1.61319e-05
2646.22	-0.0197292	-2.13604e-05
2645.25	-0.0196739	-1.58689e-05
2644.29	-0.0196342	-1.03736e-05
2643.32	-0.0195941	-1.60597e-05
2642.36	-0.0195695	-1.08552e-05
2641.39	-0.0195611	2.16528e-08
2640.43	-0.0195365	2.16894e-08
2639.47	-0.0195281	-1.08917e-05
2638.5	-0.0195035	-1.10499e-05
2637.54	-0.0195269	1.04656e-05
2636.57	-0.0195027	5.08211e-06
2635.61	-0.0194951	5.56237e-06
2634.64	-0.0194871	1.11004e-05
2633.68	-0.0194471	5.57802e-06
2632.72	-0.019439	1.09772e-05
2631.75	-0.0193828	-1.10671e-05
2630.79	-0.0193589	-2.18654e-05
2629.82	-0.0193508	-5.53907e-06
2628.86	-0.0193427	-4.549e-07
2627.89	-0.019335	1.05151e-05
2626.93	-0.0193277	1.05176e-05
2625.97	-0.0192885	-1.71436e-05
2625	-0.0192821	-2.25642e-05
2624.04	-0.019292	-5.88315e-06
2623.07	-0.0193024	-3.1974e-07
2622.11	-0.0193127	-1.14661e-05
2621.14	-0.0193236	-2.2463e-05
2620.18	-0.0193669	-1.11723e-05
2619.21	-0.0194103	5.23756e-06
2618.25	-0.0194538	1.6088e-05
2617.29	-0.0194818	1.64067e-05
2616.32	-0.0194936	1.08407e-05
2615.36	-0.0195054	-6.23062e-07
2614.39	-0.0195018	-2.26403e-05
2613.43	-0.0195308	-1.70627e-05
2612.46	-0.0195761	-6.28655e-07
2611.5	-0.019606	-3.2008e-07
2610.54	-0.0196523	-1.24263e-08
2609.57	-0.0196822	-5.59709e-06
2608.61	-0.0197285	1.08544e-05
2607.64	-0.0197747	2.73076e-05
2606.68	-0.0197729	-3.09518e-07
2605.71	-0.0197875	-1.14773e-05
2604.75	-0.0198183	-1.16308e-05
2603.78	-0.0198338	-1.14779e-05
2602.82	-0.0198977	2.17384e-05
2601.86	-0.0199135	3.29115e-05
2600.89	-0.0199135	1.08702e-05
2599.93	-0.0198972	-1.69082e-05
2598.96	-0.0198977	-3.36629e-05
2598	-0.0199303	-2.27873e-05
2597.03	-0.0199801	-1.14592e-05
2596.07	-0.0200299	5.1482e-06
2595.11	-0.020096	5.00422e-06
2594.14	-0.0201145	-1.68754e-05
2593.18	-0.0201973	-5.85416e-06
2592.21	-0.0202483	1.04501e-05
2591.25	-0.0203156	1.60256e-05
2590.28	-0.0203517	5.31154e-06
2589.32	-0.0203872	-1.09803e-05
2588.35	-0.0204395	3.16718e-07
2587.39	-0.0204909	1.67426e-05
2586.43	-0.0205264	2.20127e-05
2585.46	-0.0205456	2.72787e-05
2584.5	-0.020549	2.71191e-05
2583.53	-0.0205207	2.72428e-05
2582.57	-0.0204924	2.19522e-05
2581.6	-0.0204162	5.38449e-06
2580.64	-0.0203717	5.08436e-06
2579.68	-0.0202961	-1.1311e-05
2578.71	-0.0202362	-3.32636e-05
2577.75	-0.0202089	-2.22676e-05
2576.78	-0.0201978	-1.12768e-05
2575.82	-0.0201868	4.95551e-06
2574.85	-0.0201924	2.70262e-05
2573.89	-0.0201502	2.71487e-05
2572.93	-0.020108	1.04654e-05
2571.96	-0.0200343	-6.05234e-06
2571	-0.0199931	-2.22427e-05
2570.03	-0.0199361	-4.3953e-05
2569.07	-0.0199431	-2.74349e-05
2568.1	-0.0199662	2.18742e-05
2567.14	-0.0199732	4.35641e-05
2566.17	-0.0199325	1.61362e-05
2565.21	-0.0198761	-2.77168e-05
2564.25	-0.0198517	-1.69369e-05
2563.28	-0.01986	1.05946e-05
2562.32	-0.0198203	-1.70148e-07
2561.35	-0.0198129	1.08631e-05
2560.39	-0.0197894	1.0868e-05
2559.42	-0.0197341	-2.74846e-05
2558.46	-0.0197267	-1.122e-05
2557.5	-0.0197355	2.1444e-05
2556.53	-0.0196969	5.33723e-06
2555.57	-0.0196743	-1.07528e-05
2554.6	-0.0196514	-1.82669e-07
2553.64	-0.0196446	1.58761e-05
2552.67	-0.0196065	1.61577e-05
2551.71	-0.0195684	5.2874e-06
2550.74	-0.0195144	-1.66941e-05
2549.78	-0.0194769	-1.11974e-05
2548.82	-0.019471	5.14875e-06
2547.85	-0.019418	-1.10107e-05
2546.89	-0.0194126	-1.08525e-05
2545.92	-0.0193913	-2.09919e-08
2544.96	-0.019386	5.45236e-06
2543.99	-0.0193646	1.60849e-05
2543.03	-0.0193433	1.05962e-05
2542.07	-0.019291	-2.11503e-07
2541.1	-0.0192698	1.04041e-05
2540.14	-0.019218	5.24543e-06
2539.17	-0.0191658	-1.61427e-05
2538.21	-0.0191297	-1.61195e-05
2537.24	-0.019109	-2.00414e-07
2536.28	-0.0190884	4.79559e-06
2535.31	-0.0190528	-2.01101e-07
2534.35	-0.0190332	1.11391e-05
2533.39	-0.0189972	2.71325e-05
2532.42	-0.0189454	2.66276e-05
2531.46	-0.0188623	-5.85094e-06
2530.49	-0.0187798	-3.23856e-05
2529.53	-0.0187445	-1.59011e-05
2528.56	-0.0187089	9.74631e-08
2527.6	-0.0186732	-1.08935e-05
2526.64	-0.0186376	-2.69731e-05
2525.67	-0.0186337	-5.13049e-06
2524.71	-0.0186451	2.17937e-05
2523.74	-0.0186091	2.68486e-05
2522.78	-0.018589	2.6652e-05
2521.81	-0.0185062	5.16102e-06
2520.85	-0.018455	-5.18434e-06
2519.89	-0.0183881	-1.04045e-05
2518.92	-0.0183362	-2.16548e-05
2517.96	-0.0183005	-2.25485e-07
2516.99	-0.0182806	2.1657e-05
2516.03	-0.0182135	5.79557e-06
2515.06	-0.0181618	-5.14727e-06
2514.1	-0.0181096	-2.69624e-05
2513.13	-0.018058	-3.73778e-05
2512.17	-0.0180844	9.41824e-07
2511.21	-0.0180633	2.26039e-05
2510.24	-0.0180565	3.2349e-05
2509.28	-0.0180027	2.61501e-05
2508.31	-0.0179341	5.13054e-06
2507.35	-0.0178656	2.41301e-07
2506.38	-0.0177968	1.08021e-05
2505.42	-0.0177279	1.59959e-05
2504.46	-0.0176278	2.3444e-07
2503.49	-0.0175435	-9.82153e-06
2502.53	-0.0174583	6.59198e-06
2501.56	-0.0173877	2.2339e-05
2500.6	-0.0172694	5.61496e-06
2499.63	-0.0171668	-1.04419e-05
2498.67	-0.0170642	-4.40729e-06
2497.7	-0.0169763	1.68421e-05
2496.74	-0.0168718	2.67061e-05
2495.78	-0.0167366	2.63598e-05
2494.81	-0.0166014	1.09923e-05
2493.85	-0.0164199	-1.45426e-05
2492.88	-0.016299	-9.34447e-06
2491.92	-0.0161458	-2.19121e-08
2490.95	-0.0160238	-7.25825e-07
2489.99	-0.0158716	-2.18958e-08
2489.03	-0.0157508	-4.12106e-06
2488.06	-0.0155976	-4.64886e-06
2487.1	-0.0154897	1.53309e-05
2486.13	-0.0153371	2.10456e-05
2485.17	-0.015184	1.67952e-05
2484.2	-0.0150152	1.69986e-05
2483.24	-0.0148291	-5.34212e-06
2482.27	-0.0146436	-2.19744e-05
2481.31	-0.0144899	-1.56838e-05
2480.35	-0.0143362	-9.18105e-06
2479.38	-0.0141965	1.17387e-06
2478.42	-0.0140556	1.57326e-05
2477.45	-0.0138996	-5.45425e-07
2476.49	-0.0137291	-1.527e-05
2475.52	-0.0136044	1.81398e-06
2474.56	-0.0134471	6.60927e-06
2473.6	-0.0133038	4.83934e-06
2472.63	-0.0131459	1.00111e-05
2471.67	-0.0129891	6.45605e-06
2470.7	-0.0128154	7.29445e-06
2469.74	-0.0126556	9.24996e-07
2468.77	-0.0124636	-3.21501e-05
2467.81	-0.0123193	-3.65056e-05
2466.84	-0.0122057	2.39349e-06
2465.88	-0.0120897	1.81478e-05
2464.92	-0.0119408	-1.49749e-05
2463.95	-0.011807	-5.20633e-05
2462.99	-0.0117197	-3.98349e-05
2462.02	-0.0116764	-1.76681e-05
2461.06	-0.0116148	-2.91285e-05
2460.09	-0.0115974	-9.24441e-06
2459.13	-0.0115951	7.35964e-06
2458.17	-0.0115454	-3.2498e-05
2457.2	-0.0115538	-3.16832e-05
2456.24	-0.0115883	-1.79169e-05
2455.27	-0.0116051	-4.62223e-05
2454.31	-0.0116835	-5.03193e-05
2453.34	-0.0117913	-3.27367e-05
2452.38	-0.0119256	-3.92701e-05
2451.42	-0.0120731	-4.66471e-05
2450.45	-0.0122824	-4.67421e-05
2449.49	-0.0124911	-3.94753e-05
2448.52	-0.0127757	-2.25523e-05
2447.56	-0.0130245	-2.47091e-05
2446.59	-0.0133349	-2.73971e-05
2445.63	-0.0136299	-3.89221e-05
2444.66	-0.013974	-4.92469e-05
2443.7	-0.014349	-2.3822e-05
2442.74	-0.014757	-1.01003e-06
2441.77	-0.0151377	6.18126e-06
2440.81	-0.0155429	2.18493e-05
2439.84	-0.0159084	2.7074e-05
2438.88	-0.016265	2.9701e-05
2437.91	-0.0165999	3.69399e-05
2436.95	-0.0169004	1.42182e-05
2435.99	-0.0171836	6.06542e-06
2435.02	-0.0174943	4.17294e-05
2434.06	-0.0177496	6.39237e-05
2433.09	-0.0179663	6.39542e-05
2432.13	-0.018129	3.97523e-05
2431.16	-0.0182515	6.80192e-06
2430.2	-0.0183922	1.52755e-05
2429.23	-0.0185169	5.19727e-06
2428.27	-0.0186108	-2.03739e-05
2427.31	-0.0187671	-7.49727e-07
2426.34	-0.018889	-7.8043e-06
2425.38	-0.0190196	-2.30815e-05
2424.41	-0.0191899	-8.01865e-06
2423.45	-0.0193394	-1.78052e-05
2422.48	-0.0195143	-3.6014e-05
2421.52	-0.0197112	-3.96733e-05
2420.56	-0.0199438	-4.60774e-05
2419.59	-0.0201988	-5.17528e-05
2418.63	-0.0205078	-4.42998e-05
2417.66	-0.0208376	-4.16019e-05
2416.7	-0.0212012	-5.16636e-05
2415.73	-0.0215978	-7.45746e-05
2414.77	-0.0220455	-0.000101473
2413.8	-0.0225759	-0.000120933
2412.84	-0.0231861	-0.000131739
2411.88	-0.023907	-0.000142055
2410.91	-0.0247114	-0.000177526
2409.95	-0.025653	-0.000209582
2408.98	-0.0267551	-0.000224042
2408.02	-0.028011	-0.000240474
2407.05	-0.029453	-0.000253875
2406.09	-0.0310712	-0.000271416
2405.13	-0.0328923	-0.000235402
2404.16	-0.034924	-8.8381e-05
2403.2	-0.0370189	0.00017213
2402.23	-0.0390348	0.000532728
2401.27	-0.040643	0.000881839
2400.3	-0.0415901	0.0010853
2399.34	-0.0416919	0.00111515
2398.38	-0.0409761	0.000971871
2397.41	-0.0394845	0.000650015
2396.45	-0.0375241	0.000261338
2395.48	-0.035379	-4.9193e-05
2394.52	-0.033309	-0.000233625
2393.55	-0.0314171	-0.00032229
2392.59	-0.0297761	-0.000343915
2391.62	-0.0283963	-0.000323496
2390.66	-0.0272475	-0.000291721
2389.7	-0.0263202	-0.000260352
2388.73	-0.0255707	-0.000221995
2387.77	-0.0250043	-0.000180055
2386.8	-0.0245422	-0.000145926
2385.84	-0.0242143	-0.000122822
2384.87	-0.0239399	-0.000114106
2383.91	-0.0237829	-8.42735e-05
2382.95	-0.0236707	-6.84523e-05
2381.98	-0.0235975	-7.88317e-05
2381.02	-0.0236014	-4.85759e-05
2380.05	-0.0236424	-1.31208e-05
2379.09	-0.023674	-4.38796e-05
2378.12	-0.0237256	-8.59737e-05
2377.16	-0.0238747	-9.0065e-05
2376.19	-0.0240598	-6.97478e-05
2375.23	-0.0243383	4.00142e-06
2374.27	-0.0245977	3.76498e-05
2373.3	-0.0247904	-1.54994e-05
2372.34	-0.0250257	-3.11487e-05
2371.37	-0.0252876	1.60223e-05
2370.41	-0.0255446	6.32606e-05
2369.44	-0.0257381	5.77566e-05
2368.48	-0.0258788	1.84419e-05
2367.52	-0.0260199	6.62558e-06
2366.55	-0.0261592	1.54103e-05
2365.59	-0.0262824	1.95838e-05
2364.62	-0.0263945	1.98733e-06
2363.66	-0.0264877	1.22377e-05
2362.69	-0.0266241	6.98385e-05
2361.73	-0.0266573	5.72372e-05
2360.76	-0.0266497	-1.03955e-05
2359.8	-0.0266597	-4.31703e-05
2358.84	-0.0267056	3.44565e-05
2357.87	-0.0267882	0.000190518
2356.91	-0.026661	0.000224323
2355.94	-0.0263603	9.83349e-05
2354.98	-0.0259613	-8.35289e-05
2354.01	-0.0256453	-0.000125506
2353.05	-0.0255055	-1.42803e-05
2352.09	-0.0252968	2.87698e-05
2351.12	-0.0250914	-3.10661e-05
2350.16	-0.0248643	-0.000140427
2349.19	-0.024768	-0.000215598
2348.23	-0.0248418	-0.000185423
2347.26	-0.0250742	-8.51533e-05
2346.3	-0.0253608	8.7996e-06
2345.34	-0.0256291	4.73923e-05
2344.37	-0.0258541	7.89602e-05
2343.41	-0.0260455	9.27519e-05
2342.44	-0.0261168	4.68467e-05
2341.48	-0.0261912	2.02569e-05
2340.51	-0.0262427	-1.97282e-06
2339.55	-0.0262776	-2.07236e-05
2338.58	-0.0263744	1.75499e-05
2337.62	-0.0264246	3.7511e-05
2336.66	-0.0264549	1.73773e-05
2335.69	-0.026462	1.84169e-05
2334.73	-0.0264846	5.48874e-05
2333.76	-0.0264457	7.86453e-05
2332.8	-0.026354	8.62705e-05
2331.83	-0.0261997	6.09696e-05
2330.87	-0.0259715	-2.39712e-05
2329.91	-0.0257757	-0.000109751
2328.94	-0.025659	-0.000149582
2327.98	-0.0256722	-0.000129972
2327.01	-0.0257833	-2.11693e-05
2326.05	-0.0259482	0.000120127
2325.08	-0.0259694	0.000164173
2324.12	-0.0258734	9.00369e-05
2323.15	-0.0256761	-3.9574e-05
2322.19	-0.0255357	-8.11553e-05
2321.23	-0.0254984	9.18565e-06
2320.26	-0.0254349	9.4231e-05
2319.3	-0.0252938	8.33062e-05
2318.33	-0.025059	-2.53748e-05
2317.37	-0.024846	-0.000109671
2316.4	-0.0247572	-7.12978e-05
2315.44	-0.0247184	3.5282e-06
2314.48	-0.0246636	3.70432e-05
2313.51	-0.0245805	2.72575e-05
2312.55	-0.0244619	-1.09438e-05
2311.58	-0.0243631	-2.05326e-05
2310.62	-0.0242921	2.08521e-06
2309.65	-0.0242056	1.92424e-05
2308.69	-0.0241162	2.40332e-05
2307.72	-0.0239919	1.37311e-05
2306.76	-0.0238701	-6.47019e-07
2305.8	-0.0237381	-1.18999e-05
2304.83	-0.0236259	-1.0656e-05
2303.87	-0.023519	2.61184e-06
2302.9	-0.0234128	1.72322e-05
2301.94	-0.0232924	2.13126e-05
2300.97	-0.0231494	1.99153e-05
2300.01	-0.0230035	1.89808e-05
2299.05	-0.0228279	8.16444e-06
2298.08	-0.0226591	2.65917e-05
2297.12	-0.0224825	5.48071e-05
2296.15	-0.0222371	5.26051e-05
2295.19	-0.0219771	3.19095e-05
2294.22	-0.0216615	-5.85954e-06
2293.26	-0.0213784	-2.45468e-05
2292.29	-0.021103	-3.66524e-05
2291.33	-0.0208515	-6.44914e-05
2290.37	-0.0206516	-8.01847e-05
2289.4	-0.0205129	-9.67185e-05
2288.44	-0.0204343	-0.000120978
2287.47	-0.0204567	-0.000118293
2286.51	-0.0205702	-9.29861e-05
2285.54	-0.020746	-6.91505e-05
2284.58	-0.0209777	-2.19002e-05
2283.62	-0.0212371	2.45419e-05
2282.65	-0.0214492	2.89059e-05
2281.69	-0.0216567	3.43098e-05
2280.72	-0.0218362	3.59953e-05
2279.76	-0.021976	1.93706e-05
2278.79	-0.0221181	1.2133e-05
2277.83	-0.0222387	1.21203e-05
2276.87	-0.0223646	1.90294e-05
2275.9	-0.0224661	2.94518e-05
2274.94	-0.0225555	3.7804e-05
2273.97	-0.0226075	3.7077e-05
2273.01	-0.0226361	1.5458e-05
2272.04	-0.0226406	-7.04256e-07
2271.08	-0.0226715	-4.94722e-07
2270.11	-0.0226757	2.45954e-06
2269.15	-0.0227083	2.44329e-05
2268.19	-0.0227037	3.896e-05
2267.22	-0.0226738	3.03071e-05
2266.26	-0.0226179	6.34186e-06
2265.29	-0.0225508	-3.13653e-05
2264.33	-0.0225136	-2.56937e-05
2263.36	-0.0225194	4.5858e-06
2262.4	-0.0224843	6.20255e-06
2261.44	-0.0224745	1.02501e-05
2260.47	-0.0224369	4.83072e-06
2259.51	-0.0223998	-2.21374e-05
2258.54	-0.0223754	-3.05581e-05
2257.58	-0.0223897	-2.25656e-05
2256.61	-0.0224031	-1.14796e-05
2255.65	-0.0224455	7.37774e-07
2254.68	-0.0224644	1.40069e-06
2253.72	-0.0224991	2.93712e-06
2252.76	-0.0225215	8.2903e-06
2251.79	-0.0225442	3.71108e-06
2250.83	-0.0225545	4.58012e-06
2249.86	-0.0225784	6.08816e-06
2248.9	-0.022574	-1.6561e-05
2247.93	-0.0225949	-3.14428e-05
2246.97	-0.022642	-1.86591e-05
2246.01	-0.0227031	-4.35512e-06
2245.04	-0.0227644	1.19219e-06
2244.08	-0.0228241	5.26242e-06
2243.11	-0.0228833	8.60342e-06
2242.15	-0.0229297	3.69161e-06
2241.18	-0.0229771	-4.68415e-06
2240.22	-0.0230246	-8.67731e-06
2239.25	-0.0230846	2.60646e-08
2238.29	-0.0231448	-1.02331e-06
2237.33	-0.0231921	-1.03647e-05
2236.36	-0.0232679	4.65278e-06
2235.4	-0.0233297	1.89543e-05
2234.43	-0.0233775	1.35244e-05
2233.47	-0.0234121	8.40229e-06
2232.5	-0.0234476	8.82673e-06
2231.54	-0.0234699	4.60907e-06
2230.58	-0.0234919	4.3128e-06
2229.61	-0.0235142	8.44851e-06
2228.65	-0.0235236	-9.29105e-07
2227.68	-0.0235339	-1.4144e-05
2226.72	-0.023558	-3.74505e-06
2225.75	-0.0235949	1.02833e-05
2224.79	-0.0236034	1.89824e-05
2223.83	-0.0236258	3.3154e-05
2222.86	-0.0235933	3.36993e-05
2221.9	-0.0235599	1.93742e-05
2220.93	-0.0234849	-1.90774e-05
2219.97	-0.0234375	-3.35704e-05
2219	-0.0234321	-2.79921e-07
2218.04	-0.0234131	1.16062e-07
2217.07	-0.0233801	-1.8939e-05
2216.11	-0.0233883	8.72266e-06
2215.15	-0.0233835	1.81483e-05
2214.18	-0.0233381	-9.41809e-06
2213.22	-0.0233339	-4.33665e-06
2212.25	-0.0233154	4.88934e-06
2211.29	-0.0232969	4.58486e-06
2210.32	-0.0232784	-8.76537e-08
2209.36	-0.0232465	3.37002e-07
2208.4	-0.0232416	9.89562e-06
2207.43	-0.0231952	-9.33248e-06
2206.47	-0.023176	-9.43332e-06
2205.5	-0.0231711	1.00101e-05
2204.54	-0.0231379	5.7632e-06
2203.57	-0.0231178	8.80455e-07
2202.61	-0.023083	3.55192e-07
2201.64	-0.0230619	-9.45105e-06
2200.68	-0.023027	-3.76201e-05
2199.72	-0.0230336	-4.65236e-05
2198.75	-0.0230809	-2.75012e-05
2197.79	-0.0231411	-8.97105e-06
2196.82	-0.0232151	1.97602e-05
2195.86	-0.0232749	2.982e-05
2194.89	-0.0232916	1.06113e-05
2193.93	-0.0233215	1.50528e-05
2192.97	-0.0233371	1.52751e-05
2192	-0.0233243	-1.28268e-05
2191.04	-0.023338	-7.57889e-06
2190.07	-0.0233644	1.63741e-05
2189.11	-0.0233611	1.58945e-05
2188.14	-0.0233568	1.56546e-05
2187.18	-0.0233377	6.07849e-06
2186.21	-0.0233034	-2.3531e-05
2185.25	-0.0232966	-2.58208e-05
2184.29	-0.0233188	-5.02511e-06
2183.32	-0.0233308	-7.69654e-06
2182.36	-0.0233488	-8.30217e-06
2181.39	-0.0233876	1.28563e-05
2180.43	-0.0234031	2.11446e-05
2179.46	-0.0234068	5.20403e-06
2178.5	-0.0233956	-2.22999e-05
2177.54	-0.0234108	-2.83405e-05
2176.57	-0.0234533	-1.17476e-05
2175.61	-0.0234976	6.2196e-06
2174.64	-0.0235452	2.24357e-05
2173.68	-0.0235662	2.61789e-05
2172.71	-0.0235717	1.0932e-05
2171.75	-0.0235584	-1.01183e-05
2170.79	-0.0235662	-8.35851e-06
2169.82	-0.0235801	1.64911e-05
2168.86	-0.0235851	2.56179e-05
2167.89	-0.0235536	4.45227e-06
2166.93	-0.0235292	-2.66584e-06
2165.96	-0.0235142	5.61668e-06
2165	-0.0234811	8.32822e-07
2164.03	-0.0234583	1.33844e-06
2163.07	-0.0234306	-1.15918e-06
2162.11	-0.0233986	-5.90496e-06
2161.14	-0.0233835	1.03376e-06
2160.18	-0.023356	-4.04381e-06
2159.21	-0.0233333	-1.59003e-05
2158.25	-0.0233253	-1.7943e-05
2157.28	-0.0233296	-1.64653e-05
2156.32	-0.023347	-1.01025e-05
2155.36	-0.0233739	5.94503e-06
2154.39	-0.0233982	2.32416e-05
2153.43	-0.0234009	1.58476e-05
2152.46	-0.0233815	-7.8469e-06
2151.5	-0.0233816	-1.35925e-05
2150.53	-0.0233878	2.69175e-06
2149.57	-0.023402	8.60578e-06
2148.6	-0.0233861	-8.45814e-06
2147.64	-0.0233973	8.37772e-06
2146.68	-0.0234092	2.6659e-05
2145.71	-0.0233681	3.62397e-06
2144.75	-0.0233544	-9.63766e-06
2143.78	-0.0233283	-1.28738e-05
2142.82	-0.0233278	-1.18395e-05
2141.85	-0.0233261	1.08243e-05
2140.89	-0.0233358	1.89771e-05
2139.93	-0.0232924	-4.61699e-09
2138.96	-0.0232883	-5.24189e-06
2138	-0.0232586	-6.79705e-06
2137.03	-0.0232561	-9.07099e-07
2136.07	-0.0232447	4.82849e-06
2135.1	-0.0232266	-9.56916e-07
2134.14	-0.0232166	1.04278e-06
2133.17	-0.0231999	-3.25361e-06
2132.21	-0.0231856	1.16896e-06
2131.25	-0.0231826	4.94651e-06
2130.28	-0.0231511	-5.52217e-06
2129.32	-0.023151	-4.7138e-06
2128.35	-0.0231327	1.59745e-05
2127.39	-0.0231331	3.17404e-05
2126.42	-0.0230677	1.83819e-05
2125.46	-0.0230225	5.51865e-06
2124.5	-0.022949	-1.94816e-05
2123.53	-0.0228958	-3.64151e-05
2122.57	-0.0228872	-2.84022e-05
2121.6	-0.0228754	-2.02718e-05
2120.64	-0.0229084	-1.20308e-05
2119.67	-0.0229142	-1.59165e-05
2118.71	-0.0229646	-1.57886e-05
2117.74	-0.0229996	-1.13498e-05
2116.78	-0.023067	-6.52165e-06
2115.82	-0.023118	-1.85302e-05
2114.85	-0.0231884	-2.76249e-05
2113.89	-0.0232906	-4.96685e-06
2112.92	-0.0233905	2.18828e-05
2111.96	-0.0234776	2.51549e-05
2110.99	-0.0235287	8.61105e-06
2110.03	-0.0235912	1.23504e-05
2109.07	-0.0236418	2.01162e-05
2108.1	-0.0236688	3.95325e-06
2107.14	-0.0236961	-1.19378e-05
2106.17	-0.0237348	-3.81887e-06
2105.21	-0.0237852	2.0436e-05
2104.24	-0.0238119	2.87098e-05
2103.28	-0.0238147	2.49385e-05
2102.32	-0.0238053	2.51003e-05
2101.35	-0.0237714	8.61911e-06
2100.39	-0.0237253	-1.63124e-05
2099.42	-0.0237029	-2.53692e-05
2098.46	-0.0236929	-2.29097e-05
2097.49	-0.0237084	-9.10991e-06
2096.53	-0.0237275	2.09362e-05
2095.56	-0.0237406	3.67107e-05
2094.6	-0.0237009	1.89316e-05
2093.64	-0.0236656	1.11629e-05
2092.67	-0.023619	7.08529e-06
2091.71	-0.023558	-1.5006e-05
2090.74	-0.0235165	-3.05339e-05
2089.78	-0.0234942	-3.46562e-05
2088.81	-0.0235031	-1.49516e-05
2087.85	-0.0235316	8.40943e-06
2086.89	-0.0235333	3.56542e-06
2085.92	-0.0235444	-8.86068e-06
2084.96	-0.0235532	-8.78682e-06
2083.99	-0.0235831	-7.87023e-07
2083.03	-0.0235987	2.99537e-06
2082.06	-0.0236241	1.4925e-05
2081.1	-0.0236355	1.86606e-05
2080.13	-0.0236216	-1.98693e-06
2079.17	-0.0236178	-1.52484e-05
2078.21	-0.0236248	-8.95609e-06
2077.24	-0.0236446	2.56915e-06
2076.28	-0.0236542	3.44089e-06
2075.31	-0.0236639	-3.94943e-06
2074.35	-0.0236735	-7.96722e-06
2073.38	-0.0236947	-4.40858e-06
2072.42	-0.0237162	1.13969e-05
2071.46	-0.0237384	1.98071e-05
[truncated: 1,734 more rows]

## Sheet: figure_3_c
pump freq	probe freq	2d-ir data
1455.17	1835.65	0.00193832	-0.00136192	-0.000141829	-0.000852636	-0.00132729	0.000436524	0.000198224	-0.000195643	0.000375121	-7.14067e-06	0.000244074	0.000143539	0.00027072	0.000537098	4.0471e-05	-7.38892e-05	-0.000268413	0.000213266	0.000106051	-0.00021233	-0.000181945	0.000339376	-0.000242349	4.8252e-06	4.27817e-05	-0.000164513	-0.000363056	-0.000139641	0.000153967	0.000111579	0.000618526	9.80363e-05	0.00048858	0.000591036	0.000524898	0.000547422	0.000763303	0.000727338	0.000732324	0.000803676	0.000910647	0.0012301	0.00174553	0.00195571	0.00233829	0.00205225	0.00163941	0.00117152
1462.64	1833.05	0.00147957	-0.000940195	0.000137493	-0.000594375	-0.000901334	-2.78379e-05	9.03945e-05	-0.000382015	0.000111287	5.50456e-05	0.00013575	-1.87431e-06	0.000262318	0.000490925	6.13709e-07	-2.98095e-05	-8.03352e-05	0.00019881	0.000176825	-9.73159e-05	-0.000128931	0.000293368	-0.000245937	1.35404e-05	6.13972e-05	-0.000141204	-0.000300536	-9.50768e-05	0.000209708	0.000200119	0.000615866	0.0002204	0.000550084	0.000657977	0.000640497	0.000640129	0.000812834	0.000798814	0.000854759	0.000930395	0.00103088	0.0014322	0.00181631	0.00202118	0.00240805	0.00214707	0.0016964	0.00123849
1470.11	1830.47	1.62154e-05	-0.000267485	0.000639093	-5.34532e-05	-0.000306338	-0.00026	-0.000125082	-0.000602776	-0.000333629	2.72116e-05	-2.37525e-05	-0.00012135	0.000186229	0.000361396	-2.01864e-05	0.000221008	6.82168e-05	0.000132225	0.000219093	0.000224521	5.02834e-05	0.000175786	-0.000181937	0.000111071	0.000142473	9.50456e-06	-2.49813e-05	7.3116e-05	0.000296918	0.000334119	0.000621883	0.000470295	0.000704823	0.000810329	0.00084285	0.000852152	0.00092739	0.000973652	0.00106511	0.00117675	0.0012715	0.00185558	0.0019829	0.0022573	0.00262757	0.0024585	0.00198371	0.001596
1477.59	1827.89	-0.000846462	0.000592976	0.000921005	0.000166248	0.000138283	-0.000255109	-6.80068e-05	-0.000949698	-0.000198309	-0.000125401	-0.000221647	-0.000258174	0.00021205	6.82625e-05	-1.06905e-05	0.000249151	5.42348e-05	-4.88929e-05	6.87616e-05	0.000355002	0.000165888	9.66424e-05	-0.000176134	0.000181286	0.000172081	0.000150374	0.000188941	0.000260635	0.000390124	0.000399934	0.000620941	0.000680847	0.000800889	0.00091132	0.00101	0.00108755	0.00105289	0.00118231	0.00129083	0.00139012	0.00150856	0.00210782	0.00220938	0.00248894	0.0027887	0.00269676	0.00221991	0.0018595
1485.06	1825.32	-0.000722364	0.00119469	0.000721325	-0.000208887	0.000354877	0.000118005	6.40791e-05	-0.000903132	0.000282337	-0.000311078	-8.31611e-05	-0.000336325	0.000230575	-0.000248038	8.77015e-05	7.56167e-05	-5.90815e-05	-0.000244362	-0.000165829	0.000210207	6.05065e-05	-5.29928e-05	-0.000205341	6.61128e-05	3.14574e-05	5.64658e-05	0.000159496	0.000131734	0.000184558	0.000184747	0.000423221	0.00043242	0.00055251	0.000710573	0.000762183	0.00092108	0.000886804	0.00101251	0.00109187	0.00117399	0.00140754	0.00185918	0.00216029	0.00241207	0.00260669	0.00261422	0.00218192	0.00174172
1492.53	1822.76	-0.000249789	0.00110803	0.000350672	-0.000703203	0.000391752	0.000286896	2.46448e-05	-0.000321945	0.000347698	-0.000433486	0.00035824	-0.000350937	0.000198151	-0.000288777	0.000219459	-4.52841e-05	-2.92883e-05	-0.000240735	-0.000207885	-1.51094e-05	-0.000122603	-0.000197861	-0.000136306	-0.000111235	-0.000132021	-0.000101981	4.59266e-05	-0.000150506	-0.00018971	-0.000104892	0.00014431	-3.68928e-05	0.000203752	0.000371244	0.000356584	0.000501502	0.000531477	0.000625904	0.000599966	0.000755975	0.00114642	0.00140969	0.00192191	0.00215215	0.00228045	0.00236339	0.00193673	0.00142773
1500.01	1820.2	-7.24203e-05	0.000261975	-0.000223224	-0.000723785	7.19609e-05	-0.000237388	-0.000122536	0.000530932	9.02755e-05	-0.000181955	0.000629685	-0.000115075	0.000196951	-0.000140595	0.000299821	-7.8746e-05	0.000140345	2.45029e-05	2.9068e-05	-6.90745e-05	-0.000119109	-6.198e-05	2.96864e-05	-8.92336e-05	-0.000125373	-5.44237e-05	1.58996e-06	-0.000141917	-0.000238479	-2.72027e-05	9.39566e-05	-6.53338e-05	0.000244155	0.000327624	0.000324206	0.000324628	0.0004636	0.000561449	0.000454701	0.000685666	0.00121591	0.00132961	0.00195761	0.0021828	0.00222799	0.0023405	0.00186288	0.00133707
1507.48	1817.65	-0.000726037	-0.000837976	-0.00049942	-0.000323115	-0.000403486	-0.000483313	-0.00018065	0.00103746	-0.000131177	0.000107128	0.000661109	0.000372863	7.95826e-05	7.71014e-06	0.000337828	8.88403e-05	5.67815e-05	0.000350244	0.000211681	0.000107552	3.70625e-05	0.000184058	0.00021127	0.000168347	3.39994e-05	0.000148046	0.000180215	0.000151245	-5.98663e-05	0.000280296	0.00025272	0.000263043	0.000566493	0.000573051	0.000579874	0.000431198	0.000638798	0.000834412	0.000679417	0.00091346	0.00150882	0.00161042	0.00220715	0.00250147	0.00245674	0.00259918	0.00210405	0.00165082
1514.95	1815.11	-0.000783526	-0.00113246	-0.000433623	-0.000122928	-0.000258749	-0.000994157	0.000170676	0.000420153	3.55483e-05	0.000172052	0.000333775	0.000451428	0.000178518	-8.43677e-06	0.000302868	7.94783e-05	9.49415e-05	0.000518555	9.70284e-05	0.000227254	0.000133604	0.000367644	0.000301814	0.00041166	0.00024332	0.00024145	0.000372373	0.000494186	0.000240415	0.000647759	0.00049942	0.000688641	0.000888638	0.00088879	0.000963437	0.0007496	0.000883267	0.00124592	0.00116328	0.00128643	0.00181451	0.00200853	0.00247869	0.00277139	0.00272892	0.00288408	0.00243106	0.00197283
1522.43	1812.58	-0.000413008	-0.00130268	-0.000847485	-0.000280516	-9.72799e-05	-0.00101716	0.000626967	-0.000378593	0.000366018	0.000151091	9.38967e-05	0.000381387	0.000435496	-6.23386e-05	0.000307044	7.65415e-05	0.000126289	0.000584115	-0.000140788	0.000351059	0.000240291	0.000435325	0.000450932	0.000555035	0.000461508	0.000248391	0.000571653	0.000728286	0.000522543	0.000872245	0.000717551	0.000992115	0.00109961	0.0011446	0.00116504	0.00101084	0.00105616	0.00143216	0.00145844	0.00150341	0.00189852	0.00231631	0.00255173	0.00290243	0.00290605	0.00313521	0.00285304	0.0022974
1529.9	1810.06	0.000212977	-0.00114796	-0.00108501	-0.000413018	-3.33722e-06	-0.00116949	0.000913328	-0.00134785	0.000561948	0.000140941	-4.10374e-05	8.62913e-05	0.000584563	-2.28236e-05	0.000320552	8.71675e-05	0.000232416	0.000602114	-0.000184276	0.000379348	0.000335677	0.000508863	0.000563063	0.00054578	0.000628172	0.000335351	0.000744534	0.000924114	0.000778532	0.00100365	0.000923902	0.00126436	0.00130116	0.00132248	0.00135887	0.00125857	0.00120061	0.00148707	0.00157152	0.00163165	0.00188387	0.00244296	0.00257209	0.00291144	0.00305818	0.00322226	0.00301493	0.00250299
1537.37	1807.54	0.000489298	-0.000913498	-0.0012086	-0.000326476	-0.000151546	-0.00100301	0.00057012	-0.00163703	0.000623803	0.000265105	7.23971e-05	-6.67438e-06	0.00030327	2.68968e-05	0.000354236	0.000110962	0.000419358	0.000525424	1.79966e-05	0.000425332	0.000294852	0.000557254	0.000534192	0.000286031	0.000541614	0.000340881	0.000604436	0.00076438	0.000695952	0.000886976	0.000859995	0.00114644	0.00119827	0.00116017	0.001157	0.00101772	0.00109375	0.0011066	0.00122876	0.00126421	0.00153089	0.00211546	0.00229465	0.00267479	0.00296379	0.00297402	0.00275889	0.00239272
1544.84	1805.03	0.000356311	-0.00100742	-0.000862172	-0.000153664	-0.000217861	-0.000116522	-5.683e-05	-0.0012223	0.000313696	8.42308e-05	0.000464646	7.6826e-05	-0.00020496	0.000223472	0.000261547	0.000152359	0.00053747	0.000299538	0.000257586	0.000416366	0.000125907	0.000453517	0.000388074	-9.59542e-05	0.00020578	0.000193517	0.000243974	0.000240497	0.000226827	0.000434221	0.000477613	0.000537242	0.000687136	0.000681879	0.000586232	0.000352264	0.000659474	0.00038936	0.000513286	0.000470256	0.000811188	0.00135688	0.00155779	0.00211779	0.00246733	0.00234487	0.00204892	0.0018785
1552.32	1802.53	0.000343977	-0.00119403	-0.000629021	-0.00011087	-8.56469e-05	0.0005625	-0.000310431	-0.000831375	-0.000157922	-0.000209747	0.000605559	6.45453e-05	-0.000161089	0.000308833	7.19307e-05	0.000149055	0.000684032	5.63991e-05	0.000371047	0.000330225	0.000141625	0.000325588	0.000263864	-0.000211802	5.10392e-05	0.000114529	1.6012e-06	-4.64065e-05	-2.93858e-06	0.000169826	0.000241043	0.000180985	0.000353677	0.000418863	0.000346452	6.23254e-05	0.00045264	9.87062e-05	0.000209957	9.65862e-05	0.000380994	0.00086524	0.000994586	0.00165571	0.00206677	0.00193881	0.00163964	0.00158232
1559.79	1800.03	0.000117136	-0.00107662	-0.000997829	-0.000222989	-0.000268773	0.00138374	-0.000332157	-0.000595165	-0.000596862	-0.000182302	0.000638508	0.000196728	0.000123216	0.000254725	-4.1211e-05	0.000186341	0.000384437	-5.21914e-05	0.000403812	0.000251193	0.0003534	0.000187622	0.000227981	6.95842e-05	0.000123623	0.000184488	8.07668e-05	6.13681e-06	9.98973e-05	0.000172194	0.000284005	0.000282526	0.000372994	0.000556866	0.00048631	0.000264946	0.000545035	0.000257517	0.000339059	0.000242458	0.000415009	0.000807358	0.000810752	0.00140469	0.0018655	0.00185918	0.00170437	0.00171139
1567.26	1797.54	0.000178878	0.000180918	-0.00128711	-0.000438477	-0.000539632	0.00138148	-0.000331314	-0.00104592	-0.000868039	2.86694e-05	0.000542207	-2.20654e-05	0.000363587	0.000175796	-1.88561e-05	0.000120001	0.000186208	-6.90436e-05	0.000412167	0.000145202	0.000425391	0.000153156	0.000260688	0.000435024	0.000198204	0.000342926	0.000282562	0.000234184	0.000316314	0.000377671	0.000496279	0.000606368	0.000660605	0.000863489	0.000853414	0.000731138	0.00073154	0.000628498	0.000694911	0.000663116	0.000759963	0.000932105	0.000913447	0.00123321	0.00173399	0.00181648	0.00169599	0.0018145
1574.74	1795.06	0.000136575	0.00148204	-0.00151883	-0.000507575	-0.000957997	0.00109966	-0.000676557	-0.00110365	-0.000859215	0.000265651	0.000581491	-0.000175359	0.000473069	2.33432e-05	5.6408e-05	0.000148322	0.000204144	-3.12718e-05	0.000263383	0.000158073	0.000254275	0.000154266	0.000291824	0.000501595	9.07353e-05	0.000319042	0.000254401	0.000209347	0.000271123	0.000401696	0.000523266	0.000612088	0.000744203	0.000888964	0.000743423	0.000733201	0.000682843	0.000605512	0.000661271	0.000637428	0.000780471	0.00080854	0.000772911	0.000927449	0.00125379	0.00149958	0.00147106	0.00156481
1582.21	1792.59	0.000106006	0.00165061	-0.000792356	-0.000188734	-0.000748311	0.000427878	-0.00084067	-0.000908428	-0.000821333	0.000146703	0.000726341	-0.000277346	0.000453134	7.73489e-06	-4.75538e-05	0.000263072	0.00019579	7.64865e-06	9.60402e-05	4.25409e-05	-2.18024e-05	0.000153784	0.000159424	0.000261171	-0.000125569	0.000116131	8.06222e-05	-2.46055e-06	4.24528e-05	0.000168463	0.000362266	0.000334963	0.000497502	0.000672725	0.000364471	0.000418753	0.000469038	0.000346441	0.000364497	0.000324109	0.00047559	0.00042963	0.000431393	0.000484035	0.00046648	0.000759396	0.000805889	0.000753948
1589.68	1790.12	-0.000225179	0.000449968	-9.3402e-05	0.000451124	-6.77288e-05	-0.000158894	-0.000766761	-0.000303847	-0.000671821	-4.62992e-05	0.000646142	-0.000114792	0.000334144	8.88626e-05	-0.000113859	0.00042581	0.000141649	5.19139e-05	3.84749e-05	-6.14948e-05	-0.000142663	0.000140139	1.20194e-05	-2.47682e-06	-0.000156566	-5.88646e-05	-7.2861e-05	-0.000162602	-0.000171884	-4.30144e-05	0.000167672	3.54184e-05	0.000142424	0.00041344	7.16933e-05	8.94678e-05	0.000310192	0.000142348	0.000108386	9.83135e-05	0.000209406	0.00015815	0.000261844	0.000200519	-5.59048e-05	0.000134921	0.000288302	1.47827e-05
1597.16	1787.66	-0.000483537	-0.00102352	0.000433861	0.00109575	0.000553408	0.000247495	-0.00071027	0.00048021	-0.00045425	-0.000141429	0.000386884	0.000271664	-8.13839e-05	0.000518851	-0.00018338	0.000407827	-0.000298082	-5.13202e-06	-3.71553e-05	-0.000262848	-0.000276112	-5.53181e-05	-0.000197392	-0.000296334	-0.000237818	-0.000265205	-0.000283276	-0.000392639	-0.000487145	-0.000378517	-0.000154804	-0.000328252	-0.000290445	7.37584e-05	-0.000145542	-0.000227293	7.04315e-05	-0.000153088	-0.000188962	-0.000147618	-3.06837e-05	-8.46163e-05	0.000110604	-1.63082e-05	-0.000393888	-0.000428596	-0.000254244	-0.000674891
1604.63	1785.21	0.000155412	-0.00157777	0.00104039	0.00141702	0.000659853	0.000524059	-0.000569452	0.000581876	-0.00020314	-0.000139512	-0.000111225	0.000215807	-0.000375372	0.000934551	-0.000202142	0.000157712	-0.00049482	-0.000161242	-0.000204893	-0.000492872	-0.000406328	-0.000258786	-0.000323397	-0.000534467	-0.000372017	-0.00037912	-0.000471779	-0.000442331	-0.000663063	-0.000561963	-0.000379207	-0.00044486	-0.000333288	-0.000118358	-6.04005e-05	-0.000165003	2.4247e-05	-0.000202063	-0.00017074	-9.65032e-05	-7.31553e-06	-3.97424e-05	0.000222849	9.97427e-05	-0.00027612	-0.000470507	-0.000443468	-0.000875502
1612.1	1782.76	0.000984359	-0.00104357	0.0012648	0.00153904	6.5477e-05	0.000463338	-0.000554392	0.000420285	-4.27025e-05	0.000106742	-0.000374699	6.60848e-05	-0.000496374	0.00081641	-0.000207229	-0.00017411	-0.000483058	-0.000191558	-0.000437942	-0.000541485	-0.000404027	-0.000437458	-0.000326964	-0.000595837	-0.000465687	-0.000433186	-0.000600392	-0.000438733	-0.000618948	-0.000566514	-0.000488871	-0.000318206	-0.000162775	-0.000135281	3.1163e-05	5.57561e-05	0.000137075	-0.000102866	-5.33635e-06	6.36756e-05	0.000111042	0.000209664	0.00042261	0.000384097	3.91231e-05	-0.000134814	-0.000139608	-0.000604013
1619.58	1780.33	0.00148079	-2.08551e-05	0.000998268	0.00143948	-0.000544269	-0.000101964	-0.000273669	8.39001e-05	-0.000325322	0.0003336	-0.000281484	-0.000182663	-0.00042737	0.000439486	-0.000274764	-0.000476594	-0.000273938	-8.81083e-05	-0.000374163	-0.00043517	-0.000243625	-0.00042161	-0.000208532	-0.000401056	-0.000465967	-0.000369203	-0.000520091	-0.000353707	-0.000329164	-0.000314311	-0.000446687	-4.78091e-05	6.47347e-05	4.45341e-05	0.000222084	0.000374091	0.000361697	0.000170804	0.000290606	0.0003396	0.000389438	0.000568209	0.000717622	0.000718871	0.000442682	0.000229665	0.000169326	-0.000300602
1627.05	1777.9	0.0011276	0.000753532	-0.00049473	0.00101459	-0.00123085	-6.56346e-06	6.64184e-05	1.2776e-05	-0.000688024	0.000536713	-5.26074e-05	-9.89015e-05	-0.000258078	-6.46287e-06	-0.000184759	-0.000398139	1.50767e-05	2.98641e-05	-0.000103351	-3.30755e-05	3.79647e-05	-0.000245584	4.2548e-05	-6.64688e-05	-0.0002602	-0.000199406	-0.000247848	-0.000217557	1.98589e-05	8.41435e-05	-0.000281835	0.000163245	0.000242443	0.00028525	0.000367272	0.000534274	0.000590695	0.00047432	0.000537328	0.000573632	0.00070611	0.000965931	0.00102548	0.00104293	0.00089373	0.000674245	0.000666836	0.000217307
1634.52	1775.47	0.000658424	0.00116527	-0.00151426	0.00032091	-0.00133047	0.000812478	0.000441208	-0.000401971	-0.000694815	0.000523058	0.000180118	0.000133503	-0.000195076	-0.000105333	-0.00014061	-0.000119923	-2.79435e-06	-4.26906e-05	6.06391e-05	0.000151524	0.00010179	-0.000113413	2.29947e-05	1.32745e-05	-0.000150698	-0.000135575	-5.65041e-05	-0.000162965	0.00017949	0.0002263	-9.54411e-05	0.000232538	0.000249148	0.000394826	0.000433846	0.000528778	0.000669672	0.000624882	0.000637641	0.00064344	0.000787858	0.00102618	0.00110689	0.00108636	0.000983169	0.000715135	0.000794588	0.000375379
1641.99	1773.05	-2.13198e-05	0.000678868	-0.00172577	-0.000204003	-0.000953428	0.00133508	0.000693091	-0.000597245	-0.000262347	0.00045734	0.000315851	0.000227716	-8.02802e-05	-7.00218e-05	6.9898e-06	0.000148477	0.000105628	-0.000245747	0.000110019	0.000203819	3.39425e-05	1.67416e-05	-7.20121e-05	-8.00565e-05	-0.000148422	-0.000110386	1.56278e-05	-7.35242e-05	0.000103176	0.000189638	9.2591e-05	0.000227082	0.000295558	0.000418702	0.00043235	0.000476562	0.000641543	0.000647115	0.000681004	0.000697748	0.000758083	0.000906164	0.00113668	0.00115608	0.00101116	0.000812366	0.000955232	0.000593353
1649.47	1770.64	-0.000671983	7.50962e-05	-0.00114438	5.57409e-05	-0.000312548	0.00133333	0.000444632	8.75495e-05	0.000212064	0.000470477	0.000365992	0.000227277	1.90237e-05	-6.82998e-05	3.55727e-07	9.34715e-05	6.60826e-05	-0.000388313	-5.43825e-05	5.22768e-06	-0.000221526	-9.10473e-05	-0.000274787	-0.000339489	-0.000353961	-0.000303392	-0.00018266	-0.000248455	-0.000313871	-0.000190948	-3.71522e-05	-7.31205e-05	-3.17953e-05	0.000137758	0.000107566	0.000164641	0.000206987	0.000272064	0.000384369	0.000403492	0.000409033	0.000449399	0.000746215	0.000860269	0.000647664	0.000536451	0.000659205	0.000405728
1656.94	1768.24	-0.000555821	-0.000476755	-3.53209e-05	0.00055306	0.000288	0.00103503	0.00022237	0.000972939	0.000311654	0.000335532	0.000175892	-0.000107219	0.000213495	0.000141803	-0.000202461	-9.99402e-05	-5.88062e-05	-0.000472485	-0.000221223	-0.000396415	-0.000569334	-0.000319945	-0.000489386	-0.000660794	-0.000668636	-0.000601428	-0.000477305	-0.000552298	-0.000826912	-0.000685541	-0.000438973	-0.000609692	-0.000596388	-0.000377176	-0.00037683	-0.000264128	-0.000398048	-0.000240021	-4.11248e-05	-8.76136e-05	-3.21799e-05	-3.26474e-05	0.000145897	0.000389723	0.000276357	0.00015071	8.97169e-05	6.67756e-05
1664.41	1765.84	-0.000247742	-0.000858613	0.000579699	0.000807771	0.000337706	0.00131337	0.000109232	0.00123854	0.00040943	0.000226872	-1.97161e-05	-0.000210244	0.000272667	0.000394619	-0.000313486	-0.000147365	-0.000259191	-0.000467917	-0.000352149	-0.000601306	-0.000766524	-0.000561415	-0.000637009	-0.000904569	-0.000821402	-0.000809227	-0.000713131	-0.000922315	-0.00120583	-0.00110876	-0.000974081	-0.00122511	-0.00127153	-0.000963343	-0.00100218	-0.000830478	-0.000941761	-0.000727781	-0.000533614	-0.000627415	-0.000551177	-0.000433239	-0.000580688	-0.000219682	-9.41383e-05	-0.000173186	-0.000285424	-4.08061e-06
1671.89	1763.46	-0.000278852	-0.00120937	0.000987127	0.000724039	0.000376341	0.00164598	0.000306751	0.000691525	0.000700614	0.00013235	-3.74234e-05	-9.08868e-05	0.000283928	0.00062648	-0.000376543	-9.74683e-05	-0.000442417	-0.000391442	-0.000367759	-0.000691268	-0.000778348	-0.000612523	-0.000809013	-0.00106931	-0.000883155	-0.000835436	-0.000871677	-0.00119306	-0.00131651	-0.00134188	-0.00141005	-0.00164306	-0.00178733	-0.0014828	-0.00147908	-0.00127504	-0.00123074	-0.001102	-0.000978174	-0.0010322	-0.00115999	-0.001053	-0.00133349	-0.000955211	-0.000738138	-0.000810255	-0.000908763	-0.000328867
1679.36	1761.07	-0.000816787	-0.00172523	0.000483816	0.000322353	0.000150555	0.0015835	0.000415198	0.000874821	0.000896222	0.000180868	6.61398e-05	0.000182128	0.000297197	0.00046556	-0.000179024	7.95167e-05	-0.000361037	-0.000261418	-0.000167652	-0.000478785	-0.000545891	-0.000340938	-0.000705383	-0.000928154	-0.000777873	-0.000620685	-0.000831742	-0.00116123	-0.00118846	-0.00124186	-0.00153965	-0.00175335	-0.00184088	-0.0017209	-0.00171442	-0.00144656	-0.00117862	-0.00123283	-0.00122264	-0.00114318	-0.00151702	-0.00159498	-0.00179339	-0.00147807	-0.00143434	-0.00136089	-0.00126371	-0.000409539
1686.83	1758.7	-0.000648193	-0.00110748	0.000182663	-4.32417e-05	2.4359e-05	0.000775022	0.000289559	0.00107365	0.000732842	0.000299927	5.84059e-05	0.000341433	0.000178155	-1.76091e-05	-9.64854e-05	0.000143382	-0.000415428	-0.00017849	-2.29774e-05	-0.000398306	-0.000363953	-3.41461e-05	-0.000524708	-0.000608241	-0.000546162	-0.000345082	-0.000624275	-0.000836472	-0.000865171	-0.000928694	-0.00131852	-0.00146962	-0.00159916	-0.00156807	-0.0015141	-0.0011327	-0.00082399	-0.00101562	-0.00112936	-0.00103075	-0.00164965	-0.00215138	-0.00234026	-0.00241385	-0.0028163	-0.00283795	-0.00252933	-0.00165015
1694.31	1756.33	2.54676e-05	-0.000416834	8.75549e-05	-0.00035996	4.43863e-05	-0.000341593	0.000426194	0.000665572	0.000351041	0.00046547	-0.000217423	0.000237716	0.000104571	-0.000325182	-0.000137649	0.000217209	-0.000384706	-0.000149508	-6.8814e-06	-0.000282984	-0.000135853	0.00026674	-0.000171544	-0.000113882	-0.000143095	4.84059e-05	-0.000191052	-0.000117137	-0.000314295	-0.000349193	-0.000740043	-0.000748598	-0.000912412	-0.000962328	-0.000861964	-0.000384665	-0.000108127	-0.000431866	-0.000633548	-0.000680267	-0.00146649	-0.00249686	-0.00292878	-0.00355032	-0.00456698	-0.00502789	-0.00461979	-0.00421458
1701.78	1753.97	0.000675497	0.000153912	-0.000396807	-0.000170722	0.000320753	-0.00089521	0.000469824	0.000187225	0.000148301	0.000636738	-0.000484601	0.000109383	-0.000194101	-0.000297407	-0.000231143	3.80862e-05	-0.00037085	-0.00013185	-0.000265734	-0.00011786	6.41458e-05	0.000314756	0.00012248	0.000276404	0.000151613	0.000310269	7.68173e-05	0.000322891	7.73471e-05	2.09494e-05	-0.000312107	-0.000125208	-0.000387737	-0.00041256	-0.000379979	8.42029e-05	0.000255906	-0.000152076	-0.000439647	-0.000649467	-0.00157997	-0.00305597	-0.00403183	-0.00535439	-0.00721959	-0.00839395	-0.00799643	-0.00837158
1709.25	1751.61	0.000883398	0.000224812	-0.000910981	0.000242062	0.000925816	-0.000826928	0.000490291	0.000249418	-9.98624e-06	0.00048152	-0.000551751	-0.000197248	-0.000371713	9.13906e-05	-0.000286353	-0.000259336	-0.000387418	-0.000135355	-0.00053178	-6.76025e-05	0.000161357	0.00020978	0.000228245	0.000295774	0.000127726	0.00033272	2.26745e-05	0.000302909	0.00014498	6.19761e-05	-0.000144505	0.000107533	-0.000185956	-0.000334609	-0.000337579	-4.2988e-06	-8.01137e-05	-0.000633026	-0.00102402	-0.00142382	-0.00272744	-0.00473616	-0.00640297	-0.0086993	-0.0117072	-0.013817	-0.0134911	-0.0142685
1716.73	1749.26	0.000178305	0.00022231	-0.00136113	0.000256092	0.000987385	-0.000565108	0.000500926	0.000712278	-0.000381493	0.000321095	-0.000328618	-0.000351927	-0.000327382	0.000491723	-8.76201e-05	-0.000420991	-0.000414769	-0.000114389	-0.000460401	0.000108845	0.000331783	0.000172532	0.000349235	0.000258235	0.000143239	0.000304087	-2.37217e-05	0.000149956	0.000130633	3.79184e-05	-5.73101e-05	4.87978e-05	-0.0001862	-0.000561685	-0.000712244	-0.000622982	-0.00106483	-0.00184709	-0.00246764	-0.0031781	-0.0052514	-0.00811124	-0.0107724	-0.0143398	-0.0182022	-0.0204976	-0.0195005	-0.0193847
1724.2	1746.92	-0.000724398	0.00105599	-0.000779457	3.7794e-05	0.000553595	-0.000987858	0.000558636	0.000211995	-0.000704451	0.000403068	-0.000157385	-0.00032937	-3.00302e-05	0.000544221	2.61175e-05	-0.000368957	-0.000418512	-0.000117356	-0.000172972	0.000137521	0.000479735	0.000273863	0.000402188	0.000276455	0.000342064	0.000368373	0.000165824	0.000234281	0.000334516	0.000195828	4.95924e-05	2.94441e-05	-0.000283766	-0.000827505	-0.00111527	-0.00136419	-0.00236446	-0.00354977	-0.00458582	-0.00580892	-0.00905543	-0.0128886	-0.0163561	-0.0208504	-0.0241941	-0.0252282	-0.0227594	-0.0205761
1731.67	1744.58	-0.00110958	0.00145861	8.82033e-05	-0.00032772	-0.000143655	-0.00162109	0.000501603	-1.26685e-05	-0.000661447	0.000599128	-0.000289713	-0.000277136	0.000220732	0.000214382	8.37474e-05	-4.27751e-05	-0.000177562	-0.000120236	7.10864e-05	0.000129338	0.000518153	0.000392774	0.000431697	0.000335731	0.000496125	0.000407528	0.000345709	0.000369162	0.000499213	0.000268654	-0.000132738	-0.000250945	-0.000679505	-0.00151894	-0.00205329	-0.00264816	-0.00404039	-0.00560582	-0.00693302	-0.00848724	-0.0121648	-0.0159223	-0.019031	-0.0227218	-0.0238046	-0.0222173	-0.0182903	-0.0142744
1739.14	1742.26	6.80967e-05	0.00213445	0.00096892	-0.000333541	-0.000595169	-0.00192972	8.18195e-06	0.000438819	-0.000376721	0.000550656	-0.000548117	-0.000327163	-0.000153954	-0.000258434	5.08905e-05	1.53803e-05	-0.000144786	-0.000192032	6.45602e-06	-0.000106528	0.000201383	0.00014783	0.000108864	0.000149311	0.000257907	8.33409e-05	-2.05509e-05	-0.000115084	3.06538e-05	-0.000413196	-0.00112473	-0.00141861	-0.0021715	-0.0032684	-0.00401573	-0.00472968	-0.0061466	-0.00738341	-0.00837878	-0.00958395	-0.012129	-0.0141652	-0.015576	-0.016931	-0.0154692	-0.0118641	-0.00793065	-0.00376681
1746.62	1739.93	0.00145272	0.00229741	0.00149206	-0.000186793	-0.000716352	-0.00174614	-0.000203795	0.000840279	-0.000204289	0.000294408	-0.00079308	-0.000455231	-0.00055035	-0.000468205	4.47618e-05	-4.1605e-05	-0.000296538	-0.000212059	-0.0001337	-0.00025214	-0.000116501	-0.00014738	-0.000240574	-0.000162367	-7.94289e-05	-0.000303536	-0.000621793	-0.000784731	-0.000865254	-0.00148599	-0.00242375	-0.00295875	-0.00398588	-0.00532231	-0.00592994	-0.0063778	-0.00723598	-0.00743168	-0.00743562	-0.00770762	-0.00822661	-0.00798603	-0.00742123	-0.00649603	-0.00398878	-0.000710296	0.00142633	0.00397203
1754.09	1737.62	0.0020151	0.0023921	0.00126662	-0.000277226	-0.000531464	-0.00135836	5.0874e-05	0.000771839	-0.000198017	0.000262186	-0.000821652	-0.000416053	-0.000847633	-0.000315078	-2.50863e-05	-0.000322095	-0.000574404	-0.000103873	-0.000250505	-0.000178549	-0.000210533	-0.000315897	-0.00040376	-0.000297158	-0.000205924	-0.000510192	-0.000979973	-0.00128228	-0.001592	-0.0023356	-0.00324799	-0.00385595	-0.00495126	-0.00608844	-0.00628971	-0.00629605	-0.00631339	-0.00530015	-0.00440036	-0.00375228	-0.00275675	-0.00128782	6.67701e-05	0.00170924	0.0035976	0.0052294	0.00538799	0.00614584
1761.56	1735.31	0.00184803	0.0026231	0.000680829	-0.000347697	-5.55759e-05	-0.00097774	0.000361764	0.000311365	-0.000210743	0.000283095	-0.000677486	-0.000300364	-0.000804112	-0.000114951	-0.000246223	-0.000548391	-0.000670975	-8.40517e-05	-0.000364019	-0.000142237	-0.000234843	-0.000308078	-0.000432966	-0.000338259	-0.00020756	-0.000472611	-0.000867062	-0.00128736	-0.00166837	-0.00229583	-0.00298031	-0.00337607	-0.00417369	-0.00475473	-0.00447951	-0.00414948	-0.00359841	-0.00222473	-0.00120103	-0.000287124	0.000853859	0.00215698	0.00315574	0.00423112	0.00501388	0.00536471	0.00445661	0.00438338
1769.04	1733.01	0.000992374	0.00185967	4.51251e-05	-0.00022429	0.000284595	-0.000306422	0.000337802	0.000644014	-0.000349286	0.000124569	-0.000310508	-9.89172e-05	-0.000671707	3.53449e-05	-0.000279649	-0.000575664	-0.000407456	-0.000145168	-0.000376423	3.64529e-05	-0.000265885	-0.000219252	-0.000383594	-0.000345481	-0.000251845	-0.000382787	-0.000581	-0.000986374	-0.00122763	-0.00159509	-0.00196345	-0.00213284	-0.00238374	-0.00249011	-0.00209653	-0.00174605	-0.00104451	-0.000196578	0.000355191	0.000995739	0.00170696	0.00239772	0.00281137	0.00337275	0.00353169	0.00365373	0.00267938	0.00258152
1776.51	1730.71	8.24988e-05	0.000798219	-4.03824e-05	0.000344354	0.000193625	0.00047823	-2.69029e-05	0.00136901	-0.000537143	-0.000217036	0.0002233	0.00017476	-0.000646549	0.000133392	-0.000156695	-0.000554524	-8.29996e-05	-0.000297936	-0.000278705	0.000146865	-0.000407514	-0.000227999	-0.000488783	-0.00045784	-0.000412157	-0.000380876	-0.000487984	-0.000787912	-0.000795251	-0.00095061	-0.00109408	-0.00119833	-0.00110153	-0.000942913	-0.000669266	-0.000448248	-1.65301e-05	0.000267366	0.000351037	0.000689853	0.00108748	0.00144281	0.00155202	0.00204563	0.00205554	0.00219771	0.00146189	0.00145018
1783.98	1728.42	-0.000967881	-0.000861914	6.29933e-05	0.000878051	-0.000150553	0.000962661	-9.36002e-05	0.00169409	-0.000386456	-0.000515191	0.000466034	0.000430136	-0.000299408	0.000167947	-1.71304e-06	-0.000225786	0.000241055	-0.000294929	-2.68509e-05	0.000290067	-0.000413078	-0.000203514	-0.000416329	-0.000499334	-0.000394811	-0.000260375	-0.000369477	-0.000466228	-0.000458435	-0.000470124	-0.000467173	-0.000552969	-0.000330161	-0.000219379	-5.10267e-05	6.45474e-05	0.000212484	0.000245786	0.000211298	0.000381925	0.000720161	0.00102148	0.00108427	0.00172384	0.0018575	0.00173762	0.00121531	0.0010022
1791.46	1726.14	-0.00112076	-0.00129233	0.000434463	0.000889877	-0.000254983	0.000719177	0.00017277	0.00111611	7.59446e-05	-0.00069791	0.000280242	0.00051751	-0.000140324	0.00011448	-6.04121e-05	-2.13723e-05	0.000287174	-0.000162028	0.000178219	0.000216444	-0.000341134	-0.000308885	-0.000273348	-0.000386326	-0.000242152	-0.000149908	-0.000198189	-0.000185021	-0.000229764	-0.00024197	-1.78273e-05	-2.85465e-05	2.57322e-05	0.000139685	0.000312649	0.000308959	0.000250526	0.000410958	0.000481241	0.00062064	0.000994145	0.00130657	0.00134147	0.0018868	0.00212831	0.00190649	0.00168701	0.00125351
1798.93	1723.86	-0.00073806	-0.000309843	0.000590149	0.000281901	-0.000190424	0.000505129	0.00025055	6.72458e-05	0.000398412	-0.000798876	-0.000112864	0.000486295	-5.81817e-05	-0.000167041	-0.000118991	0.000199774	0.000318914	-0.000165227	0.000227366	3.89407e-05	-0.000139264	-0.000357462	-4.48712e-05	-0.000201308	-9.71513e-05	-5.37872e-05	5.37769e-05	0.000158246	-1.86208e-05	3.33178e-05	0.000379269	0.000454511	0.000426944	0.00049841	0.000756412	0.000711565	0.000613832	0.000748239	0.000897366	0.00105282	0.00132201	0.00169731	0.00176796	0.00217548	0.00235428	0.00218985	0.00208768	0.00155781
1806.4	1721.59	-0.000565368	0.000772442	0.00042912	-0.000658004	0.000159286	0.00067643	-6.34863e-05	-0.000530437	0.000293381	-0.000586935	-0.000281275	0.000357594	-9.3302e-05	-0.000407359	-3.32716e-05	0.000225835	0.000424405	-0.000185812	0.000136521	-3.14681e-05	0.000176225	-0.000326936	0.000139597	-2.02285e-05	1.01482e-05	-6.63614e-05	0.000191293	0.000296986	0.000187315	0.000166004	0.000556167	0.000673226	0.000660688	0.000719218	0.000944597	0.000897724	0.000859531	0.000912926	0.00103346	0.00122599	0.00151654	0.00193903	0.00209059	0.00247106	0.00256877	0.00249048	0.00236281	0.00193485
1813.88	1719.32	-0.000788335	0.00127644	-5.64592e-06	-0.00105575	0.000383509	0.00104396	-0.000343507	-0.000542441	8.32357e-05	-0.000159928	-0.000282558	0.000127843	5.66099e-05	-0.000468653	5.86898e-06	0.000216632	0.000487755	-0.000179153	3.37586e-05	-0.000124701	0.000357394	-0.000289588	0.000157683	6.04264e-05	0.000175097	-3.03026e-05	0.000261472	0.00027225	0.000347025	0.000217936	0.000568541	0.000680993	0.000666152	0.000793435	0.000966599	0.00101174	0.000922256	0.00103857	0.00104146	0.00123381	0.00154499	0.00197122	0.00224045	0.00256636	0.0026586	0.00257204	0.00231431	0.00202323
1821.35	1717.07	-0.00119954	0.000673559	-0.000555746	-0.000877983	0.000617605	0.00101125	-2.07372e-05	-0.000308895	0.0001019	0.000159542	-0.000517271	-7.65229e-05	0.000391507	-0.000332521	-6.83933e-05	0.000239368	0.000462328	-3.4735e-05	3.48881e-05	-5.99024e-05	0.000323054	-0.000188681	0.000217379	0.00018623	0.000433569	0.000155369	0.000388562	0.000419189	0.00056194	0.000409355	0.000718613	0.000897649	0.000791524	0.000973982	0.00113873	0.00120639	0.00108231	0.00129205	0.00125573	0.00136038	0.00168646	0.00205412	0.00243986	0.00264866	0.00290768	0.00274204	0.00242027	0.00214285
1828.82	1714.82	-0.000738412	0.000166749	-0.000386292	-0.000715382	0.000674365	0.000415165	0.000591905	1.30433e-05	0.000202369	0.000145751	-0.000709223	-0.000181715	0.00018418	-0.000181729	-0.000137539	-1.03377e-05	0.00027314	9.35226e-06	4.76937e-05	1.73631e-05	6.59307e-05	-0.000150388	0.000204092	0.000319701	0.00048292	0.00024045	0.000388108	0.000488092	0.000649334	0.000533704	0.00083519	0.00106032	0.000739995	0.00100736	0.00121667	0.00117167	0.00104886	0.00138333	0.00137753	0.00147474	0.00182412	0.00209056	0.00246161	0.00255219	0.0029012	0.00275679	0.00248826	0.00217738
1836.29	1712.57	-0.00039139	-0.000419441	0.000137917	-0.000649865	0.000141285	-0.000138099	0.00069846	0.000422646	0.000147399	-9.48439e-06	-0.000554613	-0.000115492	-6.76146e-05	-0.000339689	0.000121784	-2.83451e-05	0.000235052	1.76697e-06	6.83131e-05	0.000242606	-5.06358e-05	1.21624e-05	0.000310916	0.000465283	0.000400993	0.00029294	0.000383982	0.00061483	0.000681143	0.000698334	0.00094699	0.00114246	0.000868386	0.001082	0.00121189	0.00118191	0.00116778	0.00140873	0.00144674	0.00154399	0.0019277	0.00212835	0.00243724	0.00260185	0.00294898	0.0027839	0.00254731	0.00216112
1843.77	1710.33	-0.000724056	-0.000951956	0.00105143	-0.000244766	-0.000358094	-0.00101848	0.000307503	0.0003891	-0.000173266	-1.47412e-05	-0.000115114	-1.62248e-05	-0.000186452	-0.000605501	0.000438214	9.34643e-05	0.000316159	0.000280019	0.000208918	0.000462871	7.549e-05	0.000216265	0.000414711	0.000633583	0.000417525	0.000358092	0.000480296	0.000752252	0.000806833	0.000824999	0.00110892	0.00126283	0.00110506	0.00133793	0.00123822	0.00130643	0.00133037	0.00155211	0.00160887	0.00163858	0.00213997	0.00231008	0.00261388	0.00279969	0.00310661	0.00295071	0.00275506	0.00234794
1851.24	1708.1	-0.00134381	-0.00126678	0.0013154	0.000372276	-0.000810644	-0.00166289	-2.46483e-05	-0.000125801	-0.000325795	-1.77639e-05	0.000212206	0.000218647	-2.26679e-07	-0.000737222	0.000457645	0.000499051	0.000440053	0.00063025	0.000518224	0.000519737	0.000327773	0.000386535	0.000430414	0.000755252	0.000546999	0.000538818	0.00076718	0.000987856	0.000963592	0.00105425	0.00131877	0.0014021	0.00141185	0.00163752	0.00144113	0.0015987	0.00157414	0.00180808	0.00181135	0.001819	0.00222216	0.00251111	0.00287914	0.00305156	0.00315436	0.00315574	0.00293239	0.00250941
1858.71	1705.87	-0.00118749	-0.00122628	0.000880726	0.0004711	-0.000248277	-0.00191997	-1.77975e-06	-0.00125211	8.95008e-05	-8.98635e-05	5.70228e-05	0.000425224	0.000174481	-0.00050499	0.000118844	0.00065945	0.000352219	0.000818378	0.000720699	0.000422443	0.000499466	0.000411241	0.000313813	0.000834616	0.000609163	0.000612842	0.000957498	0.00117456	0.0011453	0.00121342	0.00141915	0.00156144	0.00165068	0.00185155	0.00177838	0.00181915	0.00181152	0.00198178	0.0019777	0.00202913	0.0022799	0.00265511	0.00303218	0.0031869	0.0031811	0.00328633	0.00306533	0.00265826
1866.19	1703.65	-0.000463302	-0.00117871	0.000651767	5.62621e-05	0.000770643	-0.00148616	0.000200033	-0.00197091	0.00069835	-0.00012873	-0.000246027	0.000362839	6.95085e-05	-0.000132493	-0.000132763	0.000474871	3.61964e-05	0.000587256	0.000663404	0.000163851	0.000462815	0.00023717	0.000111744	0.000769393	0.000507225	0.000489401	0.000880404	0.00103942	0.00114977	0.00116207	0.0012337	0.00142284	0.0015174	0.00168276	0.00183973	0.0016993	0.00176771	0.00187244	0.00184279	0.00197415	0.00213688	0.00252659	0.00283091	0.00297679	0.00299728	0.00309804	0.00287915	0.00246037
1873.66	1701.44	-0.000364327	-0.00177823	0.000528026	-0.000276597	0.00146187	-0.000436805	0.000164051	-0.00153749	0.000922623	-0.000136027	-0.000337251	0.000198936	0.000190305	0.000173787	-4.99477e-05	0.000260743	-0.000216072	0.000258884	0.000385153	8.63507e-06	0.000269544	0.000109091	4.06201e-05	0.000544863	0.000310257	0.000300957	0.000611131	0.000695581	0.000934341	0.000973627	0.000844012	0.00104615	0.00121997	0.00130174	0.00154869	0.00138827	0.00152778	0.00153292	0.00151478	0.00161691	0.00183147	0.0022226	0.00245465	0.00259874	0.00282749	0.002808	0.00254097	0.0020859
1881.13	1699.23	-0.00031026	-0.002208	0.000546066	-0.000168205	0.00157378	0.000301073	-0.000136478	-0.000640145	0.000607715	-0.000249919	-3.95225e-05	0.000101655	0.000243063	0.000417417	7.39756e-05	-4.33366e-05	-0.000209645	0.000123984	9.35391e-05	-7.11589e-05	-2.41896e-05	-1.00725e-06	-1.63562e-05	0.000214136	6.6695e-05	0.000116314	0.000236506	0.000194928	0.000518835	0.000622704	0.000403633	0.000573048	0.000762184	0.000848913	0.00104175	0.00092616	0.00103076	0.00103705	0.00105494	0.00109728	0.00146745	0.00183473	0.00201917	0.00217501	0.00255922	0.00246824	0.00207498	0.00167522
1888.61	1697.03	-6.3037e-06	-0.00198643	2.85014e-05	0.000267418	0.000646855	0.000846228	-0.000586223	0.000105601	0.000237319	-0.000475294	0.000371609	0.000102872	0.000138492	0.0003911	0.000155811	-4.23083e-05	0.000106076	0.000113198	-4.55315e-06	-4.54972e-05	-0.000192244	-3.59048e-05	1.27804e-05	-2.38533e-05	-0.000102827	7.64452e-05	-7.20973e-06	-0.000138887	8.44085e-05	0.000333598	0.000180249	0.000166612	0.000475571	0.000508321	0.000617763	0.00055486	0.000617961	0.000591383	0.000593975	0.000661986	0.00109623	0.00145761	0.00166481	0.00200668	0.00232661	0.00223502	0.00164007	0.00132598
1896.08	1694.83	0.000515034	-0.000801455	-0.00025678	0.0006268	-5.04836e-05	0.00058735	-0.000932339	-2.44005e-06	0.000129267	-0.000559185	0.000397114	-0.000109639	-5.44884e-05	9.48602e-05	0.000127939	-0.000116324	0.000299016	0.0002271	-2.25119e-05	-2.67744e-05	-0.00015388	2.25575e-05	0.00010995	5.53991e-06	-8.80575e-05	9.18701e-05	-5.99348e-05	-0.000160418	6.99024e-05	0.000156491	0.00032029	0.000181533	0.000544343	0.000573786	0.000631441	0.000501566	0.000512563	0.000538676	0.000580137	0.000666709	0.00117916	0.00144123	0.00169748	0.00209732	0.00243375	0.00226052	0.00157975	0.00141725
1903.55	1692.64	0.000724792	0.000162319	0.000197859	0.00047364	-0.000531397	3.05773e-05	-0.000814909	-0.000184167	0.000191412	-0.00052062	0.000205335	-0.000404421	-4.69917e-05	-0.000424921	0.000147946	-0.000188113	0.000302052	0.000149588	1.90649e-05	-9.21036e-05	8.85385e-05	0.000119977	0.000290775	0.00014404	0.000147197	0.000229312	0.000207258	0.000134645	0.000426828	0.000279578	0.000713076	0.000490807	0.000890409	0.000880867	0.000961655	0.000766701	0.000750599	0.000909353	0.000973198	0.00106648	0.00151464	0.00177946	0.00203603	0.00240302	0.00274924	0.00259759	0.00189556	0.00181646
1911.02	1690.46	0.000819199	0.000605767	0.000705111	-0.000182628	-0.000252694	-0.000212426	-0.000500494	-0.000205785	0.000375873	-0.000634921	-2.32936e-05	-0.000514699	0.000234277	-0.000719328	7.88648e-05	-0.000405976	0.000117369	1.92932e-05	-1.59824e-05	-0.00021007	0.000259372	0.000110726	0.000345014	0.000144738	0.000295375	0.000262901	0.000411152	0.000439309	0.000739212	0.00042496	0.000898403	0.00076844	0.00116008	0.00115446	0.00122508	0.00104028	0.000994684	0.00125421	0.00139972	0.00144103	0.00179974	0.00211536	0.00231802	0.0026344	0.00307897	0.00293804	0.00228529	0.00220896
1918.5	1688.28	0.000817436	0.00139333	0.000482059	-0.000742417	0.000423194	-9.61136e-05	-0.000482438	0.000238626	0.000394301	-0.000833752	-0.000184331	-0.000386284	0.000190102	-0.000726078	2.46448e-07	-0.000483812	-5.95729e-05	-9.8678e-05	-9.38914e-05	-0.000261969	0.000238822	-0.000145591	0.000164478	-4.3544e-05	0.000180604	0.00013398	0.000299411	0.000442987	0.000568209	0.000413924	0.000684094	0.000710018	0.00104259	0.001067	0.00107473	0.000996747	0.000918443	0.00121435	0.00137352	0.00138548	0.00173372	0.00203884	0.0022533	0.00259197	0.00314459	0.00289678	0.00233038	0.00217865
1925.97	1686.11	0.00044606	0.00264552	-0.000627902	-0.000855761	0.00079392	0.000163657	-0.00089108	0.00120158	0.000172967	-0.000904405	-0.000323518	-0.000152992	-0.0001866	-0.000661572	5.76608e-05	-0.00016613	-0.000114238	-0.000155532	-0.000148598	-0.000140983	0.000153471	-0.000453327	-6.14686e-05	-0.000246276	-7.48004e-05	-2.4168e-05	1.0802e-05	0.000230917	4.68128e-05	0.00032944	0.000311054	0.000417995	0.000739562	0.000713005	0.000648667	0.000732882	0.000634139	0.000897229	0.000962889	0.000992258	0.00140781	0.00163968	0.00198664	0.00239053	0.00302537	0.00255713	0.00208308	0.00182467
1933.44	1683.94	0.000299202	0.00346391	-0.00125307	-0.000807642	0.00112792	0.000141065	-0.0011959	0.00157514	4.73821e-05	-0.000898344	-0.000439962	-7.51506e-05	-0.000402811	-0.000574446	5.75678e-05	-6.69461e-05	-0.000178153	-9.22218e-05	-0.000208034	-6.64154e-05	8.07848e-05	-0.000585063	-0.000196094	-0.000320598	-0.000235802	-0.000149092	-0.000200091	7.27979e-05	-0.000210884	0.000217764	0.000107628	0.000286693	0.000565396	0.000546358	0.000441109	0.000576343	0.00044001	0.000705847	0.000754759	0.000774824	0.0012908	0.00142994	0.00185887	0.00222688	0.00296575	0.00232485	0.00192649	0.00165517
1940.92	1681.78	0.00044606	0.00264552	-0.000627902	-0.000855761	0.00079392	0.000163657	-0.00089108	0.00120158	0.000172967	-0.000904405	-0.000323518	-0.000152992	-0.0001866	-0.000661572	5.76608e-05	-0.00016613	-0.000114238	-0.000155532	-0.000148598	-0.000140983	0.000153471	-0.000453327	-6.14686e-05	-0.000246276	-7.48004e-05	-2.4168e-05	1.0802e-05	0.000230917	4.68128e-05	0.00032944	0.000311054	0.000417995	0.000739562	0.000713005	0.000648667	0.000732882	0.000634139	0.000897229	0.000962889	0.000992258	0.00140781	0.00163968	0.00198664	0.00239053	0.00302537	0.00255713	0.00208308	0.00182467
1948.39	1679.63	0.000817436	0.00139333	0.000482059	-0.000742417	0.000423194	-9.61136e-05	-0.000482438	0.000238626	0.000394301	-0.000833752	-0.000184331	-0.000386284	0.000190102	-0.000726078	2.46448e-07	-0.000483812	-5.95729e-05	-9.8678e-05	-9.38914e-05	-0.000261969	0.000238822	-0.000145591	0.000164478	-4.3544e-05	0.000180604	0.00013398	0.000299411	0.000442987	0.000568209	0.000413924	0.000684094	0.000710018	0.00104259	0.001067	0.00107473	0.000996747	0.000918443	0.00121435	0.00137352	0.00138548	0.00173372	0.00203884	0.0022533	0.00259197	0.00314459	0.00289678	0.00233038	0.00217865
1955.86	1677.48	0.000819199	0.000605767	0.000705111	-0.000182628	-0.000252694	-0.000212426	-0.000500494	-0.000205785	0.000375873	-0.000634921	-2.32936e-05	-0.000514699	0.000234277	-0.000719328	7.88648e-05	-0.000405976	0.000117369	1.92932e-05	-1.59824e-05	-0.00021007	0.000259372	0.000110726	0.000345014	0.000144738	0.000295375	0.000262901	0.000411152	0.000439309	0.000739212	0.00042496	0.000898403	0.00076844	0.00116008	0.00115446	0.00122508	0.00104028	0.000994684	0.00125421	0.00139972	0.00144103	0.00179974	0.00211536	0.00231802	0.0026344	0.00307897	0.00293804	0.00228529	0.00220896
1963.34	1675.34	0.000724792	0.000162319	0.000197859	0.00047364	-0.000531397	3.05773e-05	-0.000814909	-0.000184167	0.000191412	-0.00052062	0.000205335	-0.000404421	-4.69917e-05	-0.000424921	0.000147946	-0.000188113	0.000302052	0.000149588	1.90649e-05	-9.21036e-05	8.85385e-05	0.000119977	0.000290775	0.00014404	0.000147197	0.000229312	0.000207258	0.000134645	0.000426828	0.000279578	0.000713076	0.000490807	0.000890409	0.000880867	0.000961655	0.000766701	0.000750599	0.000909353	0.000973198	0.00106648	0.00151464	0.00177946	0.00203603	0.00240302	0.00274924	0.00259759	0.00189556	0.00181646
1970.81	1673.2	0.000515034	-0.000801455	-0.00025678	0.0006268	-5.04836e-05	0.00058735	-0.000932339	-2.44005e-06	0.000129267	-0.000559185	0.000397114	-0.000109639	-5.44884e-05	9.48602e-05	0.000127939	-0.000116324	0.000299016	0.0002271	-2.25119e-05	-2.67744e-05	-0.00015388	2.25575e-05	0.00010995	5.53991e-06	-8.80575e-05	9.18701e-05	-5.99348e-05	-0.000160418	6.99024e-05	0.000156491	0.00032029	0.000181533	0.000544343	0.000573786	0.000631441	0.000501566	0.000512563	0.000538676	0.000580137	0.000666709	0.00117916	0.00144123	0.00169748	0.00209732	0.00243375	0.00226052	0.00157975	0.00141725
1978.28	1671.07	-6.3037e-06	-0.00198643	2.85014e-05	0.000267418	0.000646855	0.000846228	-0.000586223	0.000105601	0.000237319	-0.000475294	0.000371609	0.000102872	0.000138492	0.0003911	0.000155811	-4.23083e-05	0.000106076	0.000113198	-4.55315e-06	-4.54972e-05	-0.000192244	-3.59048e-05	1.27804e-05	-2.38533e-05	-0.000102827	7.64452e-05	-7.20973e-06	-0.000138887	8.44085e-05	0.000333598	0.000180249	0.000166612	0.000475571	0.000508321	0.000617763	0.00055486	0.000617961	0.000591383	0.000593975	0.000661986	0.00109623	0.00145761	0.00166481	0.00200668	0.00232661	0.00223502	0.00164007	0.00132598
1985.76	1668.94	-0.00031026	-0.002208	0.000546066	-0.000168205	0.00157378	0.000301073	-0.000136478	-0.000640145	0.000607715	-0.000249919	-3.95225e-05	0.000101655	0.000243063	0.000417417	7.39756e-05	-4.33366e-05	-0.000209645	0.000123984	9.35391e-05	-7.11589e-05	-2.41896e-05	-1.00725e-06	-1.63562e-05	0.000214136	6.6695e-05	0.000116314	0.000236506	0.000194928	0.000518835	0.000622704	0.000403633	0.000573048	0.000762184	0.000848913	0.00104175	0.00092616	0.00103076	0.00103705	0.00105494	0.00109728	0.00146745	0.00183473	0.00201917	0.00217501	0.00255922	0.00246824	0.00207498	0.00167522
1993.23	1666.82	-0.000364327	-0.00177823	0.000528026	-0.000276597	0.00146187	-0.000436805	0.000164051	-0.00153749	0.000922623	-0.000136027	-0.000337251	0.000198936	0.000190305	0.000173787	-4.99477e-05	0.000260743	-0.000216072	0.000258884	0.000385153	8.63507e-06	0.000269544	0.000109091	4.06201e-05	0.000544863	0.000310257	0.000300957	0.000611131	0.000695581	0.000934341	0.000973627	0.000844012	0.00104615	0.00121997	0.00130174	0.00154869	0.00138827	0.00152778	0.00153292	0.00151478	0.00161691	0.00183147	0.0022226	0.00245465	0.00259874	0.00282749	0.002808	0.00254097	0.0020859
2000.7	1664.71	-0.000463302	-0.00117871	0.000651767	5.62621e-05	0.000770643	-0.00148616	0.000200033	-0.00197091	0.00069835	-0.00012873	-0.000246027	0.000362839	6.95085e-05	-0.000132493	-0.000132763	0.000474871	3.61964e-05	0.000587256	0.000663404	0.000163851	0.000462815	0.00023717	0.000111744	0.000769393	0.000507225	0.000489401	0.000880404	0.00103942	0.00114977	0.00116207	0.0012337	0.00142284	0.0015174	0.00168276	0.00183973	0.0016993	0.00176771	0.00187244	0.00184279	0.00197415	0.00213688	0.00252659	0.00283091	0.00297679	0.00299728	0.00309804	0.00287915	0.00246037
2008.17	1662.6	-0.00118749	-0.00122628	0.000880726	0.0004711	-0.000248277	-0.00191997	-1.77975e-06	-0.00125211	8.95008e-05	-8.98635e-05	5.70228e-05	0.000425224	0.000174481	-0.00050499	0.000118844	0.00065945	0.000352219	0.000818378	0.000720699	0.000422443	0.000499466	0.000411241	0.000313813	0.000834616	0.000609163	0.000612842	0.000957498	0.00117456	0.0011453	0.00121342	0.00141915	0.00156144	0.00165068	0.00185155	0.00177838	0.00181915	0.00181152	0.00198178	0.0019777	0.00202913	0.0022799	0.00265511	0.00303218	0.0031869	0.0031811	0.00328633	0.00306533	0.00265826
2015.65	1660.5	-0.00134381	-0.00126678	0.0013154	0.000372276	-0.000810644	-0.00166289	-2.46483e-05	-0.000125801	-0.000325795	-1.77639e-05	0.000212206	0.000218647	-2.26679e-07	-0.000737222	0.000457645	0.000499051	0.000440053	0.00063025	0.000518224	0.000519737	0.000327773	0.000386535	0.000430414	0.000755252	0.000546999	0.000538818	0.00076718	0.000987856	0.000963592	0.00105425	0.00131877	0.0014021	0.00141185	0.00163752	0.00144113	0.0015987	0.00157414	0.00180808	0.00181135	0.001819	0.00222216	0.00251111	0.00287914	0.00305156	0.00315436	0.00315574	0.00293239	0.00250941
2023.12	1658.4	-0.000724056	-0.000951956	0.00105143	-0.000244766	-0.000358094	-0.00101848	0.000307503	0.0003891	-0.000173266	-1.47412e-05	-0.000115114	-1.62248e-05	-0.000186452	-0.000605501	0.000438214	9.34643e-05	0.000316159	0.000280019	0.000208918	0.000462871	7.549e-05	0.000216265	0.000414711	0.000633583	0.000417525	0.000358092	0.000480296	0.000752252	0.000806833	0.000824999	0.00110892	0.00126283	0.00110506	0.00133793	0.00123822	0.00130643	0.00133037	0.00155211	0.00160887	0.00163858	0.00213997	0.00231008	0.00261388	0.00279969	0.00310661	0.00295071	0.00275506	0.00234794
2030.59	1656.31	-0.00039139	-0.000419441	0.000137917	-0.000649865	0.000141285	-0.000138099	0.00069846	0.000422646	0.000147399	-9.48439e-06	-0.000554613	-0.000115492	-6.76146e-05	-0.000339689	0.000121784	-2.83451e-05	0.000235052	1.76697e-06	6.83131e-05	0.000242606	-5.06358e-05	1.21624e-05	0.000310916	0.000465283	0.000400993	0.00029294	0.000383982	0.00061483	0.000681143	0.000698334	0.00094699	0.00114246	0.000868386	0.001082	0.00121189	0.00118191	0.00116778	0.00140873	0.00144674	0.00154399	0.0019277	0.00212835	0.00243724	0.00260185	0.00294898	0.0027839	0.00254731	0.00216112
2038.07	1654.23	-0.000738412	0.000166749	-0.000386292	-0.000715382	0.000674365	0.000415165	0.000591905	1.30433e-05	0.000202369	0.000145751	-0.000709223	-0.000181715	0.00018418	-0.000181729	-0.000137539	-1.03377e-05	0.00027314	9.35226e-06	4.76937e-05	1.73631e-05	6.59307e-05	-0.000150388	0.000204092	0.000319701	0.00048292	0.00024045	0.000388108	0.000488092	0.000649334	0.000533704	0.00083519	0.00106032	0.000739995	0.00100736	0.00121667	0.00117167	0.00104886	0.00138333	0.00137753	0.00147474	0.00182412	0.00209056	0.00246161	0.00255219	0.0029012	0.00275679	0.00248826	0.00217738
2045.54	1652.15	-0.00119954	0.000673559	-0.000555746	-0.000877983	0.000617605	0.00101125	-2.07372e-05	-0.000308895	0.0001019	0.000159542	-0.000517271	-7.65229e-05	0.000391507	-0.000332521	-6.83933e-05	0.000239368	0.000462328	-3.4735e-05	3.48881e-05	-5.99024e-05	0.000323054	-0.000188681	0.000217379	0.00018623	0.000433569	0.000155369	0.000388562	0.000419189	0.00056194	0.000409355	0.000718613	0.000897649	0.000791524	0.000973982	0.00113873	0.00120639	0.00108231	0.00129205	0.00125573	0.00136038	0.00168646	0.00205412	0.00243986	0.00264866	0.00290768	0.00274204	0.00242027	0.00214285
2053.01	1650.07	-0.000788335	0.00127644	-5.64592e-06	-0.00105575	0.000383509	0.00104396	-0.000343507	-0.000542441	8.32357e-05	-0.000159928	-0.000282558	0.000127843	5.66099e-05	-0.000468653	5.86898e-06	0.000216632	0.000487755	-0.000179153	3.37586e-05	-0.000124701	0.000357394	-0.000289588	0.000157683	6.04264e-05	0.000175097	-3.03026e-05	0.000261472	0.00027225	0.000347025	0.000217936	0.000568541	0.000680993	0.000666152	0.000793435	0.000966599	0.00101174	0.000922256	0.00103857	0.00104146	0.00123381	0.00154499	0.00197122	0.00224045	0.00256636	0.0026586	0.00257204	0.00231431	0.00202323
2060.49	1648	-0.000565368	0.000772442	0.00042912	-0.000658004	0.000159286	0.00067643	-6.34863e-05	-0.000530437	0.000293381	-0.000586935	-0.000281275	0.000357594	-9.3302e-05	-0.000407359	-3.32716e-05	0.000225835	0.000424405	-0.000185812	0.000136521	-3.14681e-05	0.000176225	-0.000326936	0.000139597	-2.02285e-05	1.01482e-05	-6.63614e-05	0.000191293	0.000296986	0.000187315	0.000166004	0.000556167	0.000673226	0.000660688	0.000719218	0.000944597	0.000897724	0.000859531	0.000912926	0.00103346	0.00122599	0.00151654	0.00193903	0.00209059	0.00247106	0.00256877	0.00249048	0.00236281	0.00193485
2067.96	1645.94	-0.00073806	-0.000309843	0.000590149	0.000281901	-0.000190424	0.000505129	0.00025055	6.72458e-05	0.000398412	-0.000798876	-0.000112864	0.000486295	-5.81817e-05	-0.000167041	-0.000118991	0.000199774	0.000318914	-0.000165227	0.000227366	3.89407e-05	-0.000139264	-0.000357462	-4.48712e-05	-0.000201308	-9.71513e-05	-5.37872e-05	5.37769e-05	0.000158246	-1.86208e-05	3.33178e-05	0.000379269	0.000454511	0.000426944	0.00049841	0.000756412	0.000711565	0.000613832	0.000748239	0.000897366	0.00105282	0.00132201	0.00169731	0.00176796	0.00217548	0.00235428	0.00218985	0.00208768	0.00155781
2075.43	1643.88	-0.00112076	-0.00129233	0.000434463	0.000889877	-0.000254983	0.000719177	0.00017277	0.00111611	7.59446e-05	-0.00069791	0.000280242	0.00051751	-0.000140324	0.00011448	-6.04121e-05	-2.13723e-05	0.000287174	-0.000162028	0.000178219	0.000216444	-0.000341134	-0.000308885	-0.000273348	-0.000386326	-0.000242152	-0.000149908	-0.000198189	-0.000185021	-0.000229764	-0.00024197	-1.78273e-05	-2.85465e-05	2.57322e-05	0.000139685	0.000312649	0.000308959	0.000250526	0.000410958	0.000481241	0.00062064	0.000994145	0.00130657	0.00134147	0.0018868	0.00212831	0.00190649	0.00168701	0.00125351
2082.91	1641.83	-0.000967881	-0.000861914	6.29933e-05	0.000878051	-0.000150553	0.000962661	-9.36002e-05	0.00169409	-0.000386456	-0.000515191	0.000466034	0.000430136	-0.000299408	0.000167947	-1.71304e-06	-0.000225786	0.000241055	-0.000294929	-2.68509e-05	0.000290067	-0.000413078	-0.000203514	-0.000416329	-0.000499334	-0.000394811	-0.000260375	-0.000369477	-0.000466228	-0.000458435	-0.000470124	-0.000467173	-0.000552969	-0.000330161	-0.000219379	-5.10267e-05	6.45474e-05	0.000212484	0.000245786	0.000211298	0.000381925	0.000720161	0.00102148	0.00108427	0.00172384	0.0018575	0.00173762	0.00121531	0.0010022
2090.38	1639.79	8.24988e-05	0.000798219	-4.03824e-05	0.000344354	0.000193625	0.00047823	-2.69029e-05	0.00136901	-0.000537143	-0.000217036	0.0002233	0.00017476	-0.000646549	0.000133392	-0.000156695	-0.000554524	-8.29996e-05	-0.000297936	-0.000278705	0.000146865	-0.000407514	-0.000227999	-0.000488783	-0.00045784	-0.000412157	-0.000380876	-0.000487984	-0.000787912	-0.000795251	-0.00095061	-0.00109408	-0.00119833	-0.00110153	-0.000942913	-0.000669266	-0.000448248	-1.65301e-05	0.000267366	0.000351037	0.000689853	0.00108748	0.00144281	0.00155202	0.00204563	0.00205554	0.00219771	0.00146189	0.00145018
2097.85	1637.74	0.000992374	0.00185967	4.51251e-05	-0.00022429	0.000284595	-0.000306422	0.000337802	0.000644014	-0.000349286	0.000124569	-0.000310508	-9.89172e-05	-0.000671707	3.53449e-05	-0.000279649	-0.000575664	-0.000407456	-0.000145168	-0.000376423	3.64529e-05	-0.000265885	-0.000219252	-0.000383594	-0.000345481	-0.000251845	-0.000382787	-0.000581	-0.000986374	-0.00122763	-0.00159509	-0.00196345	-0.00213284	-0.00238374	-0.00249011	-0.00209653	-0.00174605	-0.00104451	-0.000196578	0.000355191	0.000995739	0.00170696	0.00239772	0.00281137	0.00337275	0.00353169	0.00365373	0.00267938	0.00258152
2105.32	1635.71	0.00184803	0.0026231	0.000680829	-0.000347697	-5.55759e-05	-0.00097774	0.000361764	0.000311365	-0.000210743	0.000283095	-0.000677486	-0.000300364	-0.000804112	-0.000114951	-0.000246223	-0.000548391	-0.000670975	-8.40517e-05	-0.000364019	-0.000142237	-0.000234843	-0.000308078	-0.000432966	-0.000338259	-0.00020756	-0.000472611	-0.000867062	-0.00128736	-0.00166837	-0.00229583	-0.00298031	-0.00337607	-0.00417369	-0.00475473	-0.00447951	-0.00414948	-0.00359841	-0.00222473	-0.00120103	-0.000287124	0.000853859	0.00215698	0.00315574	0.00423112	0.00501388	0.00536471	0.00445661	0.00438338
2112.8	1633.68	0.0020151	0.0023921	0.00126662	-0.000277226	-0.000531464	-0.00135836	5.0874e-05	0.000771839	-0.000198017	0.000262186	-0.000821652	-0.000416053	-0.000847633	-0.000315078	-2.50863e-05	-0.000322095	-0.000574404	-0.000103873	-0.000250505	-0.000178549	-0.000210533	-0.000315897	-0.00040376	-0.000297158	-0.000205924	-0.000510192	-0.000979973	-0.00128228	-0.001592	-0.0023356	-0.00324799	-0.00385595	-0.00495126	-0.00608844	-0.00628971	-0.00629605	-0.00631339	-0.00530015	-0.00440036	-0.00375228	-0.00275675	-0.00128782	6.67701e-05	0.00170924	0.0035976	0.0052294	0.00538799	0.00614584
2120.27	1631.65	0.00145272	0.00229741	0.00149206	-0.000186793	-0.000716352	-0.00174614	-0.000203795	0.000840279	-0.000204289	0.000294408	-0.00079308	-0.000455231	-0.00055035	-0.000468205	4.47618e-05	-4.1605e-05	-0.000296538	-0.000212059	-0.0001337	-0.00025214	-0.000116501	-0.00014738	-0.000240574	-0.000162367	-7.94289e-05	-0.000303536	-0.000621793	-0.000784731	-0.000865254	-0.00148599	-0.00242375	-0.00295875	-0.00398588	-0.00532231	-0.00592994	-0.0063778	-0.00723598	-0.00743168	-0.00743562	-0.00770762	-0.00822661	-0.00798603	-0.00742123	-0.00649603	-0.00398878	-0.000710296	0.00142633	0.00397203
2127.74	1629.63	6.80967e-05	0.00213445	0.00096892	-0.000333541	-0.000595169	-0.00192972	8.18195e-06	0.000438819	-0.000376721	0.000550656	-0.000548117	-0.000327163	-0.000153954	-0.000258434	5.08905e-05	1.53803e-05	-0.000144786	-0.000192032	6.45602e-06	-0.000106528	0.000201383	0.00014783	0.000108864	0.000149311	0.000257907	8.33409e-05	-2.05509e-05	-0.000115084	3.06538e-05	-0.000413196	-0.00112473	-0.00141861	-0.0021715	-0.0032684	-0.00401573	-0.00472968	-0.0061466	-0.00738341	-0.00837878	-0.00958395	-0.012129	-0.0141652	-0.015576	-0.016931	-0.0154692	-0.0118641	-0.00793065	-0.00376681
2135.22	1627.62	-0.00110958	0.00145861	8.82033e-05	-0.00032772	-0.000143655	-0.00162109	0.000501603	-1.26685e-05	-0.000661447	0.000599128	-0.000289713	-0.000277136	0.000220732	0.000214382	8.37474e-05	-4.27751e-05	-0.000177562	-0.000120236	7.10864e-05	0.000129338	0.000518153	0.000392774	0.000431697	0.000335731	0.000496125	0.000407528	0.000345709	0.000369162	0.000499213	0.000268654	-0.000132738	-0.000250945	-0.000679505	-0.00151894	-0.00205329	-0.00264816	-0.00404039	-0.00560582	-0.00693302	-0.00848724	-0.0121648	-0.0159223	-0.019031	-0.0227218	-0.0238046	-0.0222173	-0.0182903	-0.0142744
2142.69	1625.61	-0.000724398	0.00105599	-0.000779457	3.7794e-05	0.000553595	-0.000987858	0.000558636	0.000211995	-0.000704451	0.000403068	-0.000157385	-0.00032937	-3.00302e-05	0.000544221	2.61175e-05	-0.000368957	-0.000418512	-0.000117356	-0.000172972	0.000137521	0.000479735	0.000273863	0.000402188	0.000276455	0.000342064	0.000368373	0.000165824	0.000234281	0.000334516	0.000195828	4.95924e-05	2.94441e-05	-0.000283766	-0.000827505	-0.00111527	-0.00136419	-0.00236446	-0.00354977	-0.00458582	-0.00580892	-0.00905543	-0.0128886	-0.0163561	-0.0208504	-0.0241941	-0.0252282	-0.0227594	-0.0205761
2150.16	1623.61	0.000178305	0.00022231	-0.00136113	0.000256092	0.000987385	-0.000565108	0.000500926	0.000712278	-0.000381493	0.000321095	-0.000328618	-0.000351927	-0.000327382	0.000491723	-8.76201e-05	-0.000420991	-0.000414769	-0.000114389	-0.000460401	0.000108845	0.000331783	0.000172532	0.000349235	0.000258235	0.000143239	0.000304087	-2.37217e-05	0.000149956	0.000130633	3.79184e-05	-5.73101e-05	4.87978e-05	-0.0001862	-0.000561685	-0.000712244	-0.000622982	-0.00106483	-0.00184709	-0.00246764	-0.0031781	-0.0052514	-0.00811124	-0.0107724	-0.0143398	-0.0182022	-0.0204976	-0.0195005	-0.0193847
2157.64	1621.61	0.000883398	0.000224812	-0.000910981	0.000242062	0.000925816	-0.000826928	0.000490291	0.000249418	-9.98624e-06	0.00048152	-0.000551751	-0.000197248	-0.000371713	9.13906e-05	-0.000286353	-0.000259336	-0.000387418	-0.000135355	-0.00053178	-6.76025e-05	0.000161357	0.00020978	0.000228245	0.000295774	0.000127726	0.00033272	2.26745e-05	0.000302909	0.00014498	6.19761e-05	-0.000144505	0.000107533	-0.000185956	-0.000334609	-0.000337579	-4.2988e-06	-8.01137e-05	-0.000633026	-0.00102402	-0.00142382	-0.00272744	-0.00473616	-0.00640297	-0.0086993	-0.0117072	-0.013817	-0.0134911	-0.0142685
2165.11	1619.62	0.000675497	0.000153912	-0.000396807	-0.000170722	0.000320753	-0.00089521	0.000469824	0.000187225	0.000148301	0.000636738	-0.000484601	0.000109383	-0.000194101	-0.000297407	-0.000231143	3.80862e-05	-0.00037085	-0.00013185	-0.000265734	-0.00011786	6.41458e-05	0.000314756	0.00012248	0.000276404	0.000151613	0.000310269	7.68173e-05	0.000322891	7.73471e-05	2.09494e-05	-0.000312107	-0.000125208	-0.000387737	-0.00041256	-0.000379979	8.42029e-05	0.000255906	-0.000152076	-0.000439647	-0.000649467	-0.00157997	-0.00305597	-0.00403183	-0.00535439	-0.00721959	-0.00839395	-0.00799643	-0.00837158
2172.58	1617.63	2.54676e-05	-0.000416834	8.75549e-05	-0.00035996	4.43863e-05	-0.000341593	0.000426194	0.000665572	0.000351041	0.00046547	-0.000217423	0.000237716	0.000104571	-0.000325182	-0.000137649	0.000217209	-0.000384706	-0.000149508	-6.8814e-06	-0.000282984	-0.000135853	0.00026674	-0.000171544	-0.000113882	-0.000143095	4.84059e-05	-0.000191052	-0.000117137	-0.000314295	-0.000349193	-0.000740043	-0.000748598	-0.000912412	-0.000962328	-0.000861964	-0.000384665	-0.000108127	-0.000431866	-0.000633548	-0.000680267	-0.00146649	-0.00249686	-0.00292878	-0.00355032	-0.00456698	-0.00502789	-0.00461979	-0.00421458
2180.06	1615.65	-0.000648193	-0.00110748	0.000182663	-4.32417e-05	2.4359e-05	0.000775022	0.000289559	0.00107365	0.000732842	0.000299927	5.84059e-05	0.000341433	0.000178155	-1.76091e-05	-9.64854e-05	0.000143382	-0.000415428	-0.00017849	-2.29774e-05	-0.000398306	-0.000363953	-3.41461e-05	-0.000524708	-0.000608241	-0.000546162	-0.000345082	-0.000624275	-0.000836472	-0.000865171	-0.000928694	-0.00131852	-0.00146962	-0.00159916	-0.00156807	-0.0015141	-0.0011327	-0.00082399	-0.00101562	-0.00112936	-0.00103075	-0.00164965	-0.00215138	-0.00234026	-0.00241385	-0.0028163	-0.00283795	-0.00252933	-0.00165015
2187.53	1613.67	-0.000816787	-0.00172523	0.000483816	0.000322353	0.000150555	0.0015835	0.000415198	0.000874821	0.000896222	0.000180868	6.61398e-05	0.000182128	0.000297197	0.00046556	-0.000179024	7.95167e-05	-0.000361037	-0.000261418	-0.000167652	-0.000478785	-0.000545891	-0.000340938	-0.000705383	-0.000928154	-0.000777873	-0.000620685	-0.000831742	-0.00116123	-0.00118846	-0.00124186	-0.00153965	-0.00175335	-0.00184088	-0.0017209	-0.00171442	-0.00144656	-0.00117862	-0.00123283	-0.00122264	-0.00114318	-0.00151702	-0.00159498	-0.00179339	-0.00147807	-0.00143434	-0.00136089	-0.00126371	-0.000409539
2195	1611.7	-0.000278852	-0.00120937	0.000987127	0.000724039	0.000376341	0.00164598	0.000306751	0.000691525	0.000700614	0.00013235	-3.74234e-05	-9.08868e-05	0.000283928	0.00062648	-0.000376543	-9.74683e-05	-0.000442417	-0.000391442	-0.000367759	-0.000691268	-0.000778348	-0.000612523	-0.000809013	-0.00106931	-0.000883155	-0.000835436	-0.000871677	-0.00119306	-0.00131651	-0.00134188	-0.00141005	-0.00164306	-0.00178733	-0.0014828	-0.00147908	-0.00127504	-0.00123074	-0.001102	-0.000978174	-0.0010322	-0.00115999	-0.001053	-0.00133349	-0.000955211	-0.000738138	-0.000810255	-0.000908763	-0.000328867
2202.47	1609.73	-0.000247742	-0.000858613	0.000579699	0.000807771	0.000337706	0.00131337	0.000109232	0.00123854	0.00040943	0.000226872	-1.97161e-05	-0.000210244	0.000272667	0.000394619	-0.000313486	-0.000147365	-0.000259191	-0.000467917	-0.000352149	-0.000601306	-0.000766524	-0.000561415	-0.000637009	-0.000904569	-0.000821402	-0.000809227	-0.000713131	-0.000922315	-0.00120583	-0.00110876	-0.000974081	-0.00122511	-0.00127153	-0.000963343	-0.00100218	-0.000830478	-0.000941761	-0.000727781	-0.000533614	-0.000627415	-0.000551177	-0.000433239	-0.000580688	-0.000219682	-9.41383e-05	-0.000173186	-0.000285424	-4.08061e-06
2209.95	1607.77	-0.000555821	-0.000476755	-3.53209e-05	0.00055306	0.000288	0.00103503	0.00022237	0.000972939	0.000311654	0.000335532	0.000175892	-0.000107219	0.000213495	0.000141803	-0.000202461	-9.99402e-05	-5.88062e-05	-0.000472485	-0.000221223	-0.000396415	-0.000569334	-0.000319945	-0.000489386	-0.000660794	-0.000668636	-0.000601428	-0.000477305	-0.000552298	-0.000826912	-0.000685541	-0.000438973	-0.000609692	-0.000596388	-0.000377176	-0.00037683	-0.000264128	-0.000398048	-0.000240021	-4.11248e-05	-8.76136e-05	-3.21799e-05	-3.26474e-05	0.000145897	0.000389723	0.000276357	0.00015071	8.97169e-05	6.67756e-05
2217.42	1605.81	-0.000671983	7.50962e-05	-0.00114438	5.57409e-05	-0.000312548	0.00133333	0.000444632	8.75495e-05	0.000212064	0.000470477	0.000365992	0.000227277	1.90237e-05	-6.82998e-05	3.55727e-07	9.34715e-05	6.60826e-05	-0.000388313	-5.43825e-05	5.22768e-06	-0.000221526	-9.10473e-05	-0.000274787	-0.000339489	-0.000353961	-0.000303392	-0.00018266	-0.000248455	-0.000313871	-0.000190948	-3.71522e-05	-7.31205e-05	-3.17953e-05	0.000137758	0.000107566	0.000164641	0.000206987	0.000272064	0.000384369	0.000403492	0.000409033	0.000449399	0.000746215	0.000860269	0.000647664	0.000536451	0.000659205	0.000405728
2224.89	1603.86	-2.13198e-05	0.000678868	-0.00172577	-0.000204003	-0.000953428	0.00133508	0.000693091	-0.000597245	-0.000262347	0.00045734	0.000315851	0.000227716	-8.02802e-05	-7.00218e-05	6.9898e-06	0.000148477	0.000105628	-0.000245747	0.000110019	0.000203819	3.39425e-05	1.67416e-05	-7.20121e-05	-8.00565e-05	-0.000148422	-0.000110386	1.56278e-05	-7.35242e-05	0.000103176	0.000189638	9.2591e-05	0.000227082	0.000295558	0.000418702	0.00043235	0.000476562	0.000641543	0.000647115	0.000681004	0.000697748	0.000758083	0.000906164	0.00113668	0.00115608	0.00101116	0.000812366	0.000955232	0.000593353
2232.37	1601.91	0.000658424	0.00116527	-0.00151426	0.00032091	-0.00133047	0.000812478	0.000441208	-0.000401971	-0.000694815	0.000523058	0.000180118	0.000133503	-0.000195076	-0.000105333	-0.00014061	-0.000119923	-2.79435e-06	-4.26906e-05	6.06391e-05	0.000151524	0.00010179	-0.000113413	2.29947e-05	1.32745e-05	-0.000150698	-0.000135575	-5.65041e-05	-0.000162965	0.00017949	0.0002263	-9.54411e-05	0.000232538	0.000249148	0.000394826	0.000433846	0.000528778	0.000669672	0.000624882	0.000637641	0.00064344	0.000787858	0.00102618	0.00110689	0.00108636	0.000983169	0.000715135	0.000794588	0.000375379
2239.84	1599.97	0.0011276	0.000753532	-0.00049473	0.00101459	-0.00123085	-6.56346e-06	6.64184e-05	1.2776e-05	-0.000688024	0.000536713	-5.26074e-05	-9.89015e-05	-0.000258078	-6.46287e-06	-0.000184759	-0.000398139	1.50767e-05	2.98641e-05	-0.000103351	-3.30755e-05	3.79647e-05	-0.000245584	4.2548e-05	-6.64688e-05	-0.0002602	-0.000199406	-0.000247848	-0.000217557	1.98589e-05	8.41435e-05	-0.000281835	0.000163245	0.000242443	0.00028525	0.000367272	0.000534274	0.000590695	0.00047432	0.000537328	0.000573632	0.00070611	0.000965931	0.00102548	0.00104293	0.00089373	0.000674245	0.000666836	0.000217307
2247.31	1598.04	0.00148079	-2.08551e-05	0.000998268	0.00143948	-0.000544269	-0.000101964	-0.000273669	8.39001e-05	-0.000325322	0.0003336	-0.000281484	-0.000182663	-0.00042737	0.000439486	-0.000274764	-0.000476594	-0.000273938	-8.81083e-05	-0.000374163	-0.00043517	-0.000243625	-0.00042161	-0.000208532	-0.000401056	-0.000465967	-0.000369203	-0.000520091	-0.000353707	-0.000329164	-0.000314311	-0.000446687	-4.78091e-05	6.47347e-05	4.45341e-05	0.000222084	0.000374091	0.000361697	0.000170804	0.000290606	0.0003396	0.000389438	0.000568209	0.000717622	0.000718871	0.000442682	0.000229665	0.000169326	-0.000300602
2254.79	1596.11	0.000984359	-0.00104357	0.0012648	0.00153904	6.5477e-05	0.000463338	-0.000554392	0.000420285	-4.27025e-05	0.000106742	-0.000374699	6.60848e-05	-0.000496374	0.00081641	-0.000207229	-0.00017411	-0.000483058	-0.000191558	-0.000437942	-0.000541485	-0.000404027	-0.000437458	-0.000326964	-0.000595837	-0.000465687	-0.000433186	-0.000600392	-0.000438733	-0.000618948	-0.000566514	-0.000488871	-0.000318206	-0.000162775	-0.000135281	3.1163e-05	5.57561e-05	0.000137075	-0.000102866	-5.33635e-06	6.36756e-05	0.000111042	0.000209664	0.00042261	0.000384097	3.91231e-05	-0.000134814	-0.000139608	-0.000604013
2262.26	1594.18	0.000155412	-0.00157777	0.00104039	0.00141702	0.000659853	0.000524059	-0.000569452	0.000581876	-0.00020314	-0.000139512	-0.000111225	0.000215807	-0.000375372	0.000934551	-0.000202142	0.000157712	-0.00049482	-0.000161242	-0.000204893	-0.000492872	-0.000406328	-0.000258786	-0.000323397	-0.000534467	-0.000372017	-0.00037912	-0.000471779	-0.000442331	-0.000663063	-0.000561963	-0.000379207	-0.00044486	-0.000333288	-0.000118358	-6.04005e-05	-0.000165003	2.4247e-05	-0.000202063	-0.00017074	-9.65032e-05	-7.31553e-06	-3.97424e-05	0.000222849	9.97427e-05	-0.00027612	-0.000470507	-0.000443468	-0.000875502
2269.73	1592.26	-0.000483537	-0.00102352	0.000433861	0.00109575	0.000553408	0.000247495	-0.00071027	0.00048021	-0.00045425	-0.000141429	0.000386884	0.000271664	-8.13839e-05	0.000518851	-0.00018338	0.000407827	-0.000298082	-5.13202e-06	-3.71553e-05	-0.000262848	-0.000276112	-5.53181e-05	-0.000197392	-0.000296334	-0.000237818	-0.000265205	-0.000283276	-0.000392639	-0.000487145	-0.000378517	-0.000154804	-0.000328252	-0.000290445	7.37584e-05	-0.000145542	-0.000227293	7.04315e-05	-0.000153088	-0.000188962	-0.000147618	-3.06837e-05	-8.46163e-05	0.000110604	-1.63082e-05	-0.000393888	-0.000428596	-0.000254244	-0.000674891
2277.2	1590.34	-0.000225179	0.000449968	-9.3402e-05	0.000451124	-6.77288e-05	-0.000158894	-0.000766761	-0.000303847	-0.000671821	-4.62992e-05	0.000646142	-0.000114792	0.000334144	8.88626e-05	-0.000113859	0.00042581	0.000141649	5.19139e-05	3.84749e-05	-6.14948e-05	-0.000142663	0.000140139	1.20194e-05	-2.47682e-06	-0.000156566	-5.88646e-05	-7.2861e-05	-0.000162602	-0.000171884	-4.30144e-05	0.000167672	3.54184e-05	0.000142424	0.00041344	7.16933e-05	8.94678e-05	0.000310192	0.000142348	0.000108386	9.83135e-05	0.000209406	0.00015815	0.000261844	0.000200519	-5.59048e-05	0.000134921	0.000288302	1.47827e-05
2284.68	1588.43	0.000106006	0.00165061	-0.000792356	-0.000188734	-0.000748311	0.000427878	-0.00084067	-0.000908428	-0.000821333	0.000146703	0.000726341	-0.000277346	0.000453134	7.73489e-06	-4.75538e-05	0.000263072	0.00019579	7.64865e-06	9.60402e-05	4.25409e-05	-2.18024e-05	0.000153784	0.000159424	0.000261171	-0.000125569	0.000116131	8.06222e-05	-2.46055e-06	4.24528e-05	0.000168463	0.000362266	0.000334963	0.000497502	0.000672725	0.000364471	0.000418753	0.000469038	0.000346441	0.000364497	0.000324109	0.00047559	0.00042963	0.000431393	0.000484035	0.00046648	0.000759396	0.000805889	0.000753948
2292.15	1586.52	0.000136575	0.00148204	-0.00151883	-0.000507575	-0.000957997	0.00109966	-0.000676557	-0.00110365	-0.000859215	0.000265651	0.000581491	-0.000175359	0.000473069	2.33432e-05	5.6408e-05	0.000148322	0.000204144	-3.12718e-05	0.000263383	0.000158073	0.000254275	0.000154266	0.000291824	0.000501595	9.07353e-05	0.000319042	0.000254401	0.000209347	0.000271123	0.000401696	0.000523266	0.000612088	0.000744203	0.000888964	0.000743423	0.000733201	0.000682843	0.000605512	0.000661271	0.000637428	0.000780471	0.00080854	0.000772911	0.000927449	0.00125379	0.00149958	0.00147106	0.00156481
2299.62	1584.62	0.000178878	0.000180918	-0.00128711	-0.000438477	-0.000539632	0.00138148	-0.000331314	-0.00104592	-0.000868039	2.86694e-05	0.000542207	-2.20654e-05	0.000363587	0.000175796	-1.88561e-05	0.000120001	0.000186208	-6.90436e-05	0.000412167	0.000145202	0.000425391	0.000153156	0.000260688	0.000435024	0.000198204	0.000342926	0.000282562	0.000234184	0.000316314	0.000377671	0.000496279	0.000606368	0.000660605	0.000863489	0.000853414	0.000731138	0.00073154	0.000628498	0.000694911	0.000663116	0.000759963	0.000932105	0.000913447	0.00123321	0.00173399	0.00181648	0.00169599	0.0018145
2307.1	1582.73	0.000117136	-0.00107662	-0.000997829	-0.000222989	-0.000268773	0.00138374	-0.000332157	-0.000595165	-0.000596862	-0.000182302	0.000638508	0.000196728	0.000123216	0.000254725	-4.1211e-05	0.000186341	0.000384437	-5.21914e-05	0.000403812	0.000251193	0.0003534	0.000187622	0.000227981	6.95842e-05	0.000123623	0.000184488	8.07668e-05	6.13681e-06	9.98973e-05	0.000172194	0.000284005	0.000282526	0.000372994	0.000556866	0.00048631	0.000264946	0.000545035	0.000257517	0.000339059	0.000242458	0.000415009	0.000807358	0.000810752	0.00140469	0.0018655	0.00185918	0.00170437	0.00171139
2314.57	1580.83	0.000343977	-0.00119403	-0.000629021	-0.00011087	-8.56469e-05	0.0005625	-0.000310431	-0.000831375	-0.000157922	-0.000209747	0.000605559	6.45453e-05	-0.000161089	0.000308833	7.19307e-05	0.000149055	0.000684032	5.63991e-05	0.000371047	0.000330225	0.000141625	0.000325588	0.000263864	-0.000211802	5.10392e-05	0.000114529	1.6012e-06	-4.64065e-05	-2.93858e-06	0.000169826	0.000241043	0.000180985	0.000353677	0.000418863	0.000346452	6.23254e-05	0.00045264	9.87062e-05	0.000209957	9.65862e-05	0.000380994	0.00086524	0.000994586	0.00165571	0.00206677	0.00193881	0.00163964	0.00158232
2322.04	1578.95	0.000356311	-0.00100742	-0.000862172	-0.000153664	-0.000217861	-0.000116522	-5.683e-05	-0.0012223	0.000313696	8.42308e-05	0.000464646	7.6826e-05	-0.00020496	0.000223472	0.000261547	0.000152359	0.00053747	0.000299538	0.000257586	0.000416366	0.000125907	0.000453517	0.000388074	-9.59542e-05	0.00020578	0.000193517	0.000243974	0.000240497	0.000226827	0.000434221	0.000477613	0.000537242	0.000687136	0.000681879	0.000586232	0.000352264	0.000659474	0.00038936	0.000513286	0.000470256	0.000811188	0.00135688	0.00155779	0.00211779	0.00246733	0.00234487	0.00204892	0.0018785
2329.52	1577.06	0.000489298	-0.000913498	-0.0012086	-0.000326476	-0.000151546	-0.00100301	0.00057012	-0.00163703	0.000623803	0.000265105	7.23971e-05	-6.67438e-06	0.00030327	2.68968e-05	0.000354236	0.000110962	0.000419358	0.000525424	1.79966e-05	0.000425332	0.000294852	0.000557254	0.000534192	0.000286031	0.000541614	0.000340881	0.000604436	0.00076438	0.000695952	0.000886976	0.000859995	0.00114644	0.00119827	0.00116017	0.001157	0.00101772	0.00109375	0.0011066	0.00122876	0.00126421	0.00153089	0.00211546	0.00229465	0.00267479	0.00296379	0.00297402	0.00275889	0.00239272
2336.99	1575.19	0.000212977	-0.00114796	-0.00108501	-0.000413018	-3.33722e-06	-0.00116949	0.000913328	-0.00134785	0.000561948	0.000140941	-4.10374e-05	8.62913e-05	0.000584563	-2.28236e-05	0.000320552	8.71675e-05	0.000232416	0.000602114	-0.000184276	0.000379348	0.000335677	0.000508863	0.000563063	0.00054578	0.000628172	0.000335351	0.000744534	0.000924114	0.000778532	0.00100365	0.000923902	0.00126436	0.00130116	0.00132248	0.00135887	0.00125857	0.00120061	0.00148707	0.00157152	0.00163165	0.00188387	0.00244296	0.00257209	0.00291144	0.00305818	0.00322226	0.00301493	0.00250299
2344.46	1573.32	-0.000413008	-0.00130268	-0.000847485	-0.000280516	-9.72799e-05	-0.00101716	0.000626967	-0.000378593	0.000366018	0.000151091	9.38967e-05	0.000381387	0.000435496	-6.23386e-05	0.000307044	7.65415e-05	0.000126289	0.000584115	-0.000140788	0.000351059	0.000240291	0.000435325	0.000450932	0.000555035	0.000461508	0.000248391	0.000571653	0.000728286	0.000522543	0.000872245	0.000717551	0.000992115	0.00109961	0.0011446	0.00116504	0.00101084	0.00105616	0.00143216	0.00145844	0.00150341	0.00189852	0.00231631	0.00255173	0.00290243	0.00290605	0.00313521	0.00285304	0.0022974
2351.94	1571.45	-0.000783526	-0.00113246	-0.000433623	-0.000122928	-0.000258749	-0.000994157	0.000170676	0.000420153	3.55483e-05	0.000172052	0.000333775	0.000451428	0.000178518	-8.43677e-06	0.000302868	7.94783e-05	9.49415e-05	0.000518555	9.70284e-05	0.000227254	0.000133604	0.000367644	0.000301814	0.00041166	0.00024332	0.00024145	0.000372373	0.000494186	0.000240415	0.000647759	0.00049942	0.000688641	0.000888638	0.00088879	0.000963437	0.0007496	0.000883267	0.00124592	0.00116328	0.00128643	0.00181451	0.00200853	0.00247869	0.00277139	0.00272892	0.00288408	0.00243106	0.00197283
2359.41	1569.58	-0.000726037	-0.000837976	-0.00049942	-0.000323115	-0.000403486	-0.000483313	-0.00018065	0.00103746	-0.000131177	0.000107128	0.000661109	0.000372863	7.95826e-05	7.71014e-06	0.000337828	8.88403e-05	5.67815e-05	0.000350244	0.000211681	0.000107552	3.70625e-05	0.000184058	0.00021127	0.000168347	3.39994e-05	0.000148046	0.000180215	0.000151245	-5.98663e-05	0.000280296	0.00025272	0.000263043	0.000566493	0.000573051	0.000579874	0.000431198	0.000638798	0.000834412	0.000679417	0.00091346	0.00150882	0.00161042	0.00220715	0.00250147	0.00245674	0.00259918	0.00210405	0.00165082
2366.88	1567.73	-7.24203e-05	0.000261975	-0.000223224	-0.000723785	7.19609e-05	-0.000237388	-0.000122536	0.000530932	9.02755e-05	-0.000181955	0.000629685	-0.000115075	0.000196951	-0.000140595	0.000299821	-7.8746e-05	0.000140345	2.45029e-05	2.9068e-05	-6.90745e-05	-0.000119109	-6.198e-05	2.96864e-05	-8.92336e-05	-0.000125373	-5.44237e-05	1.58996e-06	-0.000141917	-0.000238479	-2.72027e-05	9.39566e-05	-6.53338e-05	0.000244155	0.000327624	0.000324206	0.000324628	0.0004636	0.000561449	0.000454701	0.000685666	0.00121591	0.00132961	0.00195761	0.0021828	0.00222799	0.0023405	0.00186288	0.00133707
2374.35	1565.87	-0.000249789	0.00110803	0.000350672	-0.000703203	0.000391752	0.000286896	2.46448e-05	-0.000321945	0.000347698	-0.000433486	0.00035824	-0.000350937	0.000198151	-0.000288777	0.000219459	-4.52841e-05	-2.92883e-05	-0.000240735	-0.000207885	-1.51094e-05	-0.000122603	-0.000197861	-0.000136306	-0.000111235	-0.000132021	-0.000101981	4.59266e-05	-0.000150506	-0.00018971	-0.000104892	0.00014431	-3.68928e-05	0.000203752	0.000371244	0.000356584	0.000501502	0.000531477	0.000625904	0.000599966	0.000755975	0.00114642	0.00140969	0.00192191	0.00215215	0.00228045	0.00236339	0.00193673	0.00142773
2381.83	1564.02	-0.000722364	0.00119469	0.000721325	-0.000208887	0.000354877	0.000118005	6.40791e-05	-0.000903132	0.000282337	-0.000311078	-8.31611e-05	-0.000336325	0.000230575	-0.000248038	8.77015e-05	7.56167e-05	-5.90815e-05	-0.000244362	-0.000165829	0.000210207	6.05065e-05	-5.29928e-05	-0.000205341	6.61128e-05	3.14574e-05	5.64658e-05	0.000159496	0.000131734	0.000184558	0.000184747	0.000423221	0.00043242	0.00055251	0.000710573	0.000762183	0.00092108	0.000886804	0.00101251	0.00109187	0.00117399	0.00140754	0.00185918	0.00216029	0.00241207	0.00260669	0.00261422	0.00218192	0.00174172
2389.3	1562.18	-0.000846462	0.000592976	0.000921005	0.000166248	0.000138283	-0.000255109	-6.80068e-05	-0.000949698	-0.000198309	-0.000125401	-0.000221647	-0.000258174	0.00021205	6.82625e-05	-1.06905e-05	0.000249151	5.42348e-05	-4.88929e-05	6.87616e-05	0.000355002	0.000165888	9.66424e-05	-0.000176134	0.000181286	0.000172081	0.000150374	0.000188941	0.000260635	0.000390124	0.000399934	0.000620941	0.000680847	0.000800889	0.00091132	0.00101	0.00108755	0.00105289	0.00118231	0.00129083	0.00139012	0.00150856	0.00210782	0.00220938	0.00248894	0.0027887	0.00269676	0.00221991	0.0018595
2396.77	1560.34	1.62154e-05	-0.000267485	0.000639093	-5.34532e-05	-0.000306338	-0.00026	-0.000125082	-0.000602776	-0.000333629	2.72116e-05	-2.37525e-05	-0.00012135	0.000186229	0.000361396	-2.01864e-05	0.000221008	6.82168e-05	0.000132225	0.000219093	0.000224521	5.02834e-05	0.000175786	-0.000181937	0.000111071	0.000142473	9.50456e-06	-2.49813e-05	7.3116e-05	0.000296918	0.000334119	0.000621883	0.000470295	0.000704823	0.000810329	0.00084285	0.000852152	0.00092739	0.000973652	0.00106511	0.00117675	0.0012715	0.00185558	0.0019829	0.0022573	0.00262757	0.0024585	0.00198371	0.001596
2404.25	1558.51	0.00147957	-0.000940195	0.000137493	-0.000594375	-0.000901334	-2.78379e-05	9.03945e-05	-0.000382015	0.000111287	5.50456e-05	0.00013575	-1.87431e-06	0.000262318	0.000490925	6.13709e-07	-2.98095e-05	-8.03352e-05	0.00019881	0.000176825	-9.73159e-05	-0.000128931	0.000293368	-0.000245937	1.35404e-05	6.13972e-05	-0.000141204	-0.000300536	-9.50768e-05	0.000209708	0.000200119	0.000615866	0.0002204	0.000550084	0.000657977	0.000640497	0.000640129	0.000812834	0.000798814	0.000854759	0.000930395	0.00103088	0.0014322	0.00181631	0.00202118	0.00240805	0.00214707	0.0016964	0.00123849
[truncated: 208 more columns]

## Sheet: figure_3_d
probe freq	anisotropy	std
1835.65	2.89117	9.13479
1833.05	-0.866429	1.15836
1830.47	-0.303499	4.58378
1827.89	1.12748	3.71061
1825.32	0.921435	1.38932
1822.76	0.340984	0.660994
1820.2	0.659852	0.818666
1817.65	-0.197057	0.631589
1815.11	-1.32182	2.0677
1812.58	-2.20981	9.81599
1810.06	2.35472	26.2666
1807.54	-5.16892	34.9518
1805.03	0.397414	1.28775
1802.53	0.652512	13.4825
1800.03	0.644053	0.949632
1797.54	-10.0567	321.492
1795.06	-0.89986	2.98991
1792.59	0.711001	0.638411
1790.12	0.86555	1.10095
1787.66	0.381886	0.33383
1785.21	0.517659	0.304476
1782.76	0.946148	0.428289
1780.33	0.311397	0.244696
1777.9	0.354824	0.28655
1775.47	0.478849	0.255736
1773.05	0.529765	0.390221
1770.64	0.505041	0.200963
1768.24	0.368431	0.265649
1765.84	0.465287	0.150831
1763.46	0.423157	0.102221
1761.07	0.309927	0.115784
1758.7	0.289159	0.1321
1756.33	0.294487	0.116615
1753.97	0.278487	0.090946
1751.61	0.334318	0.114582
1749.26	0.479315	0.0919295
1746.92	0.553975	0.163636
1744.58	0.53486	0.117726
1742.26	0.564453	0.13049
1739.93	0.570635	0.110492
1737.62	0.452355	0.0854191
1735.31	0.423674	0.0970196
1733.01	0.467981	0.0508933
1730.71	0.518741	0.0641101
1728.42	0.433202	0.048396
1726.14	0.561013	0.0421003
1723.86	0.603043	0.0640715
1721.59	0.703613	0.0527834
1719.32	0.68849	0.0506646
1717.07	0.694334	0.0350087
1714.82	0.705049	0.0313393
1712.57	0.646499	0.0225429
1710.33	0.564309	0.0193864
1708.1	0.559569	0.0120618
1705.87	0.527452	0.00889582
1703.65	0.475054	0.00501513
1701.44	0.420191	0.00354324
1699.23	0.381405	0.00293974
1697.03	0.397332	0.00244188
1694.83	0.345203	0.00334828
1692.64	0.30309	0.00247774
1690.46	0.303793	0.00217561
1688.28	0.31542	0.00207643
1686.11	0.278664	0.00235589
1683.94	0.248155	0.00231064
1681.78	0.247365	0.00288575
1679.63	0.14611	0.0051914
1677.48	-0.259333	0.0114426
1675.34	0.836815	0.016378
1673.2	0.620999	0.00545161
1671.07	0.548921	0.00502963
1668.94	0.502798	0.00393587
1666.82	0.483375	0.00321579
1664.71	0.499566	0.00355233
1662.6	0.473289	0.00304556
1660.5	0.452121	0.00309783
1658.4	0.450006	0.00293959
1656.31	0.447948	0.00415864
1654.23	0.445679	0.00366708
1652.15	0.406386	0.00377295
1650.07	0.424675	0.00463065
1648	0.439123	0.00577361
1645.94	0.432087	0.00587578
1643.88	0.413153	0.00585998
1641.83	0.409184	0.00688529
1639.79	0.395279	0.00975903
1637.74	0.410928	0.00971382
1635.71	0.387594	0.0112412
1633.68	0.376982	0.0109165
1631.65	0.395973	0.00907929
1629.63	0.393431	0.0147149
1627.62	0.36983	0.0130381
1625.61	0.382833	0.0173491
1623.61	0.381544	0.0146694
1621.61	0.392518	0.0175194
1619.62	0.383713	0.0200922
1617.63	0.366875	0.0161621
1615.65	0.394516	0.0229501
1613.67	0.370473	0.0296995
1611.7	0.383208	0.0289427
1609.73	0.346458	0.0355777
1607.77	0.429911	0.0280997
1605.81	0.368184	0.0277666
1603.86	0.384832	0.0405528
1601.91	0.37835	0.0488665
1599.97	0.397023	0.0508388
1598.04	0.366654	0.0289502
1596.11	0.399591	0.0693695
1594.18	0.318779	0.0499959
1592.26	0.384811	0.0728874
1590.34	0.351064	0.0770322
1588.43	0.402226	0.0904974
1586.52	0.307779	0.0794635
1584.62	0.378345	0.127926
1582.73	0.415517	0.142024
1580.83	0.286535	0.20206
1578.95	0.411819	0.130414
1577.06	0.689593	0.241144
1575.19	-0.0246863	0.169428
1573.32	0.427045	0.488149
1571.45	0.125806	0.281861
1569.58	0.492893	0.570019
1567.73	-0.0737561	0.597396
1565.87	-0.85547	1.00348
1564.02	1.03069	1.23028
1562.18	0.60415	2.02315
1560.34	0.429849	0.351584
1558.51	0.17777	0.270282

## Sheet: figure_4_a
frequency	IR	second derivative
3998.26	-0.0329991	-0.000122704
3997.29	-0.0329176	-6.14364e-05
3996.33	-0.0330153	3.04309e-05
3995.36	-0.0329341	3.01078e-05
3994.4	-0.0329427	-4.39028e-07
3993.43	-0.0328626	-3.04008e-05
3992.47	-0.0328713	-3.06155e-05
3991.51	-0.0328799	3.01638e-05
3990.54	-0.0328893	6.09881e-05
3989.58	-0.0328091	-3.01857e-05
3988.61	-0.0327292	-9.10839e-05
3987.65	-0.0328265	3.08474e-07
3986.68	-0.0328351	-5.92286e-05
3985.72	-0.032843	-8.97007e-05
3984.76	-0.033114	9.0207e-05
3983.79	-0.0331214	0.000119798
3982.83	-0.0331295	5.93923e-05
3981.86	-0.03305	5.90855e-05
3980.9	-0.0329715	-6.33503e-07
3979.93	-0.032806	-5.9879e-05
3978.97	-0.0328153	1.68167e-07
3978	-0.0327369	2.97995e-05
3977.04	-0.0326587	-3.455e-07
3976.08	-0.0325808	-5.92624e-05
3975.11	-0.0325031	-5.94447e-05
3974.15	-0.0325977	-2.97309e-05
3973.18	-0.0325211	-2.94037e-05
3972.22	-0.0327014	2.93672e-05
3971.25	-0.0326249	-2.90942e-05
3970.29	-0.0327194	-2.89799e-05
3969.33	-0.0328137	0.00011686
3968.36	-0.0328221	0.000116192
3967.4	-0.0326612	-5.80986e-05
3966.43	-0.0325854	-0.000144927
3965.47	-0.0326784	-2.90015e-05
3964.5	-0.0327719	5.81421e-05
3963.54	-0.0327803	5.81194e-05
3962.57	-0.0327887	5.75682e-05
3961.61	-0.0327125	-5.7851e-05
3960.65	-0.0326373	-0.000201158
3959.68	-0.0328136	-8.57528e-05
3958.72	-0.0330733	0.000115291
3957.75	-0.0331651	0.000115147
3956.79	-0.0331727	2.85864e-05
3955.82	-0.0331804	3.40106e-08
3954.86	-0.0331886	5.06049e-07
3953.9	-0.0331955	2.6756e-07
3952.93	-0.0332031	-2.83836e-05
3951.97	-0.0332099	-2.83418e-05
3951	-0.0333004	2.85322e-05
3950.04	-0.0333071	5.65435e-05
3949.07	-0.0333144	2.78079e-05
3948.11	-0.0332391	-2.87983e-05
3947.14	-0.0332472	-2.8062e-05
3946.18	-0.0332552	5.71598e-05
3945.22	-0.0332619	5.66145e-05
3944.25	-0.0331044	-2.87956e-05
3943.29	-0.0331113	-8.51686e-05
3942.32	-0.0330377	-5.69412e-05
3941.36	-0.0332095	2.78753e-05
3940.39	-0.0331373	5.65812e-05
3939.43	-0.0332262	5.6046e-05
3938.47	-0.0330717	9.2702e-08
3937.5	-0.0330792	-2.7537e-05
3936.54	-0.0330058	2.80083e-05
3935.57	-0.0330127	8.26353e-07
3934.61	-0.0328581	-5.49735e-05
3933.64	-0.0329438	2.59839e-05
3932.68	-0.0328709	5.2835e-05
3931.72	-0.0327989	-1.57258e-06
3930.75	-0.0327294	-2.72526e-05
3929.79	-0.0326587	-5.38058e-05
3928.82	-0.0326675	-2.62062e-05
3927.86	-0.0326756	-2.57602e-05
3926.89	-0.0326822	2.76942e-07
3925.93	-0.0327677	8.03269e-05
3924.96	-0.032696	2.62025e-05
3924	-0.0326253	-2.7429e-05
3923.04	-0.0326333	5.43014e-05
3922.07	-0.0325629	2.82101e-05
3921.11	-0.0324121	-8.01889e-05
3920.14	-0.0324182	-0.000108472
3919.18	-0.032425	-2.87235e-05
3918.21	-0.0325902	2.52685e-05
3917.25	-0.0325218	-7.6838e-07
3916.29	-0.0326884	7.98437e-05
3915.32	-0.0326208	8.04407e-05
3914.36	-0.0325535	-2.52681e-05
3913.39	-0.032485	-2.51871e-05
3912.43	-0.0324924	2.64838e-05
3911.46	-0.0324227	2.594e-05
3910.5	-0.0323539	-2.63007e-05
3909.53	-0.0322846	1.58902e-06
3908.57	-0.0322922	3.00958e-05
3907.61	-0.0321419	-7.59212e-05
3906.64	-0.0321427	-2.65868e-05
3905.68	-0.0322209	4.98309e-05
3904.71	-0.0320708	-8.26199e-05
3903.75	-0.0321544	-2.7746e-06
3902.78	-0.0322401	5.11965e-05
3901.82	-0.032096	-0.000106333
3900.86	-0.03226	2.41917e-05
3899.89	-0.0323481	0.000128941
3898.93	-0.0322092	5.06919e-05
3897.96	-0.0322237	2.64003e-05
3897	-0.0320104	-4.85325e-05
3896.03	-0.0320222	-4.67772e-05
3895.07	-0.0319533	-4.71608e-05
3894.1	-0.0319572	-7.60439e-05
3893.14	-0.0320339	-3.37085e-06
3892.18	-0.0321144	7.12612e-05
3891.21	-0.0321243	4.76215e-05
3890.25	-0.0320634	1.71656e-06
3889.28	-0.0320757	-1.90122e-05
3888.32	-0.0320074	-4.57165e-05
3887.35	-0.0320827	-1.56632e-06
3886.39	-0.032085	-7.7158e-06
3885.43	-0.0320942	-3.25648e-05
3884.46	-0.032185	2.60769e-05
3883.5	-0.0322007	-1.85873e-05
3882.53	-0.0322089	-4.60712e-05
3881.57	-0.0323616	2.35006e-05
3880.6	-0.0323674	1.95691e-05
3879.64	-0.0324539	4.81837e-05
3878.67	-0.0324687	5.46665e-05
3877.71	-0.0324054	-1.95171e-05
3876.75	-0.0324104	-2.33756e-05
3875.78	-0.0324139	-2.68767e-05
3874.82	-0.0324203	-7.52807e-05
3873.85	-0.0325009	-2.08072e-05
3872.89	-0.0326501	5.39668e-05
3871.92	-0.0326487	4.78267e-05
3870.96	-0.0327222	6.68807e-05
3870	-0.0326568	-7.79221e-06
3869.03	-0.0325991	-7.59221e-05
3868.07	-0.0326877	-4.40522e-05
3867.1	-0.0326977	-1.92105e-05
3866.14	-0.0328472	9.94757e-05
3865.17	-0.0328523	0.000169688
3864.21	-0.0327162	7.00534e-05
3863.25	-0.0325115	-7.5744e-05
3862.28	-0.0323807	-0.000146947
3861.32	-0.0323918	-4.78713e-05
3860.35	-0.0324742	5.14683e-05
3859.39	-0.032412	-4.23012e-05
3858.42	-0.0324175	-0.000159615
3857.46	-0.0325556	-0.000160412
3856.49	-0.0328268	-7.18267e-05
3855.53	-0.0331677	8.74325e-05
3854.57	-0.0334459	0.000226846
3853.6	-0.0335244	0.000227091
3852.64	-0.0334026	8.78644e-05
3851.67	-0.0332181	-2.32441e-05
3850.71	-0.0331027	-4.04966e-05
3849.74	-0.0329796	-1.65106e-05
3848.78	-0.0329211	-1.94349e-05
3847.82	-0.0327893	-6.90506e-05
3846.85	-0.0327962	-4.53517e-05
3845.89	-0.0328006	-2.25459e-05
3844.92	-0.0328038	-4.8711e-05
3843.96	-0.0328778	-2.49773e-05
3842.99	-0.0329536	2.60328e-05
3842.03	-0.033028	5.38828e-06
3841.06	-0.0330274	-4.38158e-05
3840.1	-0.0331623	2.15962e-05
3839.14	-0.0332291	8.75554e-05
3838.17	-0.0332337	6.28236e-05
3837.21	-0.0331751	1.8301e-05
3836.24	-0.0331215	-4.77455e-05
3835.28	-0.0330677	-6.71173e-05
3834.31	-0.0331488	4.41956e-06
3833.35	-0.0331563	4.88703e-05
3832.39	-0.0331632	4.62392e-05
3831.42	-0.0331022	2.22339e-05
3830.46	-0.0330426	-4.65169e-05
3829.49	-0.0329832	-4.44083e-05
3828.53	-0.0330578	2.50914e-05
3827.56	-0.0329938	4.60916e-05
3826.6	-0.0329997	4.63488e-05
3825.63	-0.0328699	-4.32724e-05
3824.67	-0.0328063	-0.000110629
3823.71	-0.0328723	-2.11766e-05
3822.74	-0.032936	6.41311e-05
3821.78	-0.0329366	1.40837e-05
3820.81	-0.0328783	-4.98162e-05
3819.85	-0.0329597	-1.66116e-05
3818.88	-0.0329662	-6.08371e-05
3817.92	-0.0330313	3.84772e-08
3816.96	-0.0332317	0.000221231
3815.99	-0.0331028	0.000195803
3815.03	-0.0328511	-4.22311e-06
3814.06	-0.0326026	-0.000133393
3813.1	-0.0324829	-0.0001309
3812.13	-0.0324919	-6.30948e-05
3811.17	-0.032497	-8.63525e-05
3810.21	-0.0325654	-8.69368e-05
3809.24	-0.0327632	2.33593e-05
3808.28	-0.0328928	0.000131048
3807.31	-0.0329612	0.000128587
3806.35	-0.0328375	-1.73092e-06
3805.38	-0.0327837	-0.000105198
3804.42	-0.0327873	-0.000126445
3803.45	-0.0329134	-6.32352e-08
3802.49	-0.0331063	0.000194176
3801.53	-0.0330432	0.000192539
3800.56	-0.0328582	-4.43699e-06
3799.6	-0.0326109	-0.000131668
3798.63	-0.0326232	-8.38579e-05
3797.67	-0.032563	2.45601e-06
3796.7	-0.032633	-1.65777e-06
3795.74	-0.0325079	-4.63805e-05
3794.78	-0.0326476	1.27197e-06
3793.81	-0.0325883	2.43741e-05
3792.85	-0.0326586	2.29751e-05
3791.88	-0.0325975	1.1029e-08
3790.92	-0.0326024	-2.15315e-05
3789.95	-0.0326067	-4.33353e-05
3788.99	-0.0326091	-4.41541e-05
3788.02	-0.0327424	8.94073e-05
3787.06	-0.0327448	6.64829e-05
3786.1	-0.0326171	-6.82869e-05
3785.13	-0.0326863	-4.57299e-05
3784.17	-0.0326911	-4.43269e-05
3783.2	-0.0327614	-4.29068e-05
3782.24	-0.0328946	4.61171e-05
3781.27	-0.0329617	6.62861e-05
3780.31	-0.0329634	6.3783e-05
3779.35	-0.0329685	6.34127e-05
3778.38	-0.032846	-4.59357e-05
3777.42	-0.0327901	-0.000110522
3776.45	-0.0328627	-2.09871e-05
3775.49	-0.0329345	2.34006e-05
3774.52	-0.0329407	1.66043e-06
3773.56	-0.0330105	-2.01506e-05
3772.59	-0.0330138	-4.35898e-05
3771.63	-0.0331453	-2.02834e-06
3770.67	-0.0332142	6.24852e-05
3769.7	-0.0332861	8.50645e-05
3768.74	-0.0332322	-3.09997e-07
3767.77	-0.0331785	-4.26529e-05
3766.81	-0.0332511	8.74742e-05
3765.84	-0.0331954	0.000107657
3764.88	-0.0330145	-1.01186e-06
3763.92	-0.032898	-6.36991e-05
3762.95	-0.0327809	-0.000147948
3761.99	-0.0327866	-0.000105464
3761.02	-0.0329793	6.40197e-05
3760.06	-0.0329831	8.279e-05
3759.09	-0.0329908	4.04329e-05
3758.13	-0.0329379	2.29851e-05
3757.16	-0.0328842	-5.90413e-05
3756.2	-0.0328256	-0.000100432
3755.24	-0.03295	-5.86193e-05
3754.27	-0.0330065	-4.06792e-05
3753.31	-0.0331869	4.08296e-05
3752.34	-0.0333062	0.000100377
3751.38	-0.0333047	9.7061e-05
3750.41	-0.0333128	5.72994e-05
3749.45	-0.033139	-0.000104603
3748.49	-0.0331521	-0.000138032
3747.52	-0.0332788	-3.08712e-05
3746.56	-0.0333945	2.29269e-05
3745.59	-0.0335087	0.000139414
3744.63	-0.0335699	0.000220133
3743.66	-0.0333316	7.61749e-05
3742.7	-0.0331025	-8.17695e-05
3741.74	-0.0329319	-9.3107e-05
3740.77	-0.0328739	-7.18656e-05
3739.81	-0.0328042	-7.8684e-05
3738.84	-0.0328551	-4.24616e-05
3737.88	-0.0329062	1.7911e-05
3736.91	-0.0329603	1.63384e-05
3735.95	-0.032956	-4.89649e-06
3734.98	-0.0330178	3.90179e-05
3734.02	-0.03302	6.16365e-05
3733.06	-0.0329614	-2.30647e-06
3732.09	-0.032904	-3.03212e-06
3731.13	-0.0329117	4.08273e-05
3730.16	-0.0327969	-1.98865e-05
3729.2	-0.0327428	-6.0742e-05
3728.23	-0.0327479	-4.14118e-05
3727.27	-0.0327513	1.82361e-05
3726.31	-0.0328198	0.000122315
3725.34	-0.0327065	6.01646e-05
3724.38	-0.0325345	-8.55045e-05
3723.41	-0.032486	-8.53122e-05
3722.45	-0.0324989	-2.92285e-06
3721.48	-0.0325147	-2.84604e-06
3720.52	-0.0324719	-4.2259e-05
3719.55	-0.0325516	-1.88901e-05
3718.59	-0.0325682	2.3287e-05
3717.63	-0.0326437	2.46674e-05
3716.66	-0.0325965	-5.32993e-05
3715.7	-0.0326638	-7.01887e-05
3714.73	-0.0327805	9.9952e-06
3713.77	-0.0328889	4.33671e-05
3712.8	-0.0329353	5.62813e-05
3711.84	-0.0329873	7.51052e-05
3710.88	-0.0329258	-3.81871e-06
3709.91	-0.0328664	-2.05195e-05
3708.95	-0.0329273	4.21294e-05
3707.98	-0.0328054	2.26812e-09
3707.02	-0.0328059	-3.99031e-05
3706.05	-0.0327444	-0.000100102
3705.09	-0.032801	-0.000101072
3704.12	-0.0329757	4.07023e-05
3703.16	-0.0330912	0.000100452
3702.2	-0.0330882	1.78881e-05
3701.23	-0.0330882	-2.081e-05
3700.27	-0.0331484	4.33718e-05
3699.3	-0.0331458	6.40647e-05
3698.34	-0.0330819	6.48254e-05
3697.37	-0.0330164	2.4572e-05
3696.41	-0.0328262	-5.81365e-05
3695.45	-0.0328153	-1.64078e-05
3694.48	-0.0327403	-1.65172e-05
3693.52	-0.032662	-5.65883e-05
3692.55	-0.0327025	-5.58209e-05
3691.59	-0.032674	-8.07838e-05
3690.62	-0.0328278	1.84796e-05
3689.66	-0.0329219	0.000162121
3688.7	-0.0328991	0.000204703
3687.73	-0.0326964	0.000164149
3686.77	-0.0323727	0.000121843
3685.8	-0.0319915	0.000183948
3684.84	-0.0314904	0.000155194
3683.87	-0.0307495	3.85984e-05
3682.91	-0.030155	9.70279e-05
3681.94	-0.0293948	0.000116455
3680.98	-0.0285363	-6.31096e-06
3680.02	-0.0277	-7.60765e-05
3679.05	-0.0269359	-0.000124167
3678.09	-0.0262274	-0.000126608
3677.12	-0.0256982	-4.1303e-05
3676.16	-0.0251245	-3.14218e-05
3675.19	-0.024581	-0.000116629
3674.23	-0.0241133	-0.000182393
3673.27	-0.0238045	-0.000203305
3672.3	-0.0236348	-0.00015936
3671.34	-0.0236216	-5.07243e-05
3670.37	-0.0236216	3.54354e-05
3669.41	-0.0235868	9.54064e-06
3668.44	-0.0235049	-8.53061e-05
3667.48	-0.0235242	-5.67767e-05
3666.51	-0.0236374	1.4776e-05
3665.55	-0.0236274	-6.88304e-05
3664.59	-0.0237266	-0.0001273
3663.62	-0.0239315	-5.11248e-05
3662.66	-0.0241877	2.34884e-05
3661.69	-0.024385	2.32554e-05
3660.73	-0.0245801	2.68544e-05
3659.76	-0.0247705	4.96322e-05
3658.8	-0.0248941	-1.29993e-05
3657.84	-0.0250111	-2.68931e-05
3656.87	-0.0252461	7.86971e-05
3655.91	-0.0253303	0.000105267
3654.94	-0.0253682	2.89125e-05
3653.98	-0.025342	-5.33498e-05
3653.01	-0.025406	-1.96624e-05
3652.05	-0.0255096	4.08562e-05
3651.08	-0.0255011	6.26775e-05
3650.12	-0.0255578	0.000109912
3649.16	-0.0254132	0.00014704
3648.19	-0.0252851	0.000191331
3647.23	-0.024896	0.000110142
3646.26	-0.0244536	2.82261e-05
3645.3	-0.0240571	3.24703e-05
3644.33	-0.0235398	1.03051e-05
3643.37	-0.0231234	0.000116681
3642.41	-0.0225958	0.000226529
3641.44	-0.021849	0.000208926
3640.48	-0.0209904	0.000208609
3639.51	-0.0199645	0.000207237
3638.55	-0.0187758	0.000228554
3637.58	-0.0174748	0.0002902
3636.62	-0.0158938	0.000256016
3635.66	-0.0141378	0.000272707
3634.69	-0.0122641	0.000333252
3633.73	-0.0100043	0.000262375
3632.76	-0.0076614	0.000250803
3631.8	-0.00510478	0.000339328
3630.83	-0.00232628	0.000396939
3629.87	0.000785684	0.000441233
3628.9	0.00416796	0.000381062
3627.94	0.0079646	0.000181428
3626.98	0.0117749	3.02957e-05
3626.01	0.0156733	-4.61526e-05
3625.05	0.0194704	-0.000118253
3624.08	0.0232472	-0.000157956
3623.12	0.0268205	-0.000218186
3622.15	0.0303599	-0.000346874
3621.19	0.0335335	-0.000417346
3620.23	0.0364597	-0.000446041
3619.26	0.0390278	-0.000449206
3618.3	0.041257	-0.00045367
3617.33	0.0432104	-0.000452472
3616.37	0.0447295	-0.00043712
3615.4	0.0460717	-0.000523801
3614.44	0.0469255	-0.000550271
3613.47	0.0474034	-0.000519669
3612.51	0.0475147	-0.000553641
3611.55	0.0472176	-0.000563942
3610.58	0.0464872	-0.00050544
3609.62	0.0453851	-0.000415218
3608.65	0.0439838	-0.0003561
3607.69	0.0423401	-0.000333712
3606.72	0.0404405	-0.00034511
3605.76	0.0383205	-0.000354574
3604.8	0.0358894	-0.000252014
3603.83	0.0332656	-5.41974e-05
3602.87	0.0306024	2.95277e-05
3601.9	0.0280525	6.29604e-05
3600.94	0.0254017	0.000139274
3599.97	0.0230231	0.000108955
3599.01	0.0206076	7.9276e-05
3598.04	0.018312	8.39039e-05
3597.08	0.0160451	9.62227e-05
3596.12	0.0138458	0.000143045
3595.15	0.0117635	0.000176091
3594.19	0.00979738	0.000178977
3593.22	0.00799616	0.000154092
3592.26	0.00627157	7.59826e-05
3591.29	0.00467875	2.30809e-05
3590.33	0.00296764	0.000109298
3589.37	0.00142875	0.000151529
3588.4	-1.71198e-05	0.000137977
3587.44	-0.00137877	0.00016383
3586.47	-0.00259897	0.000147643
3585.51	-0.00370789	5.86719e-05
3584.54	-0.00474969	-3.84407e-06
3583.58	-0.00586567	4.31616e-05
3582.61	-0.00691163	0.000102851
3581.65	-0.00789742	0.000133106
3580.69	-0.00877324	0.000147934
3579.72	-0.00954048	0.000144592
3578.76	-0.0102029	0.000108809
3577.79	-0.0107613	7.33916e-05
3576.83	-0.0113147	0.000122382
3575.86	-0.0117678	0.00013946
3574.9	-0.0120693	8.80468e-05
3573.94	-0.0123671	6.95916e-05
3572.97	-0.0125667	3.96749e-05
3572.01	-0.0127632	1.34793e-05
3571.04	-0.0129482	1.53711e-05
3570.08	-0.0131199	5.69924e-05
3569.11	-0.0132849	0.000109795
3568.15	-0.0133102	6.57319e-05
3567.19	-0.0133009	4.77505e-05
3566.22	-0.0133085	8.96296e-05
3565.26	-0.0131775	6.78317e-05
3564.29	-0.0130451	5.86118e-05
3563.33	-0.0128561	5.77994e-05
3562.36	-0.0126106	5.10534e-05
3561.4	-0.0123658	4.87568e-05
3560.43	-0.0120269	3.34319e-05
3559.47	-0.0117332	1.67907e-05
3558.51	-0.0113457	-1.47959e-05
3557.54	-0.0110516	-1.47087e-05
3556.58	-0.0107076	-3.10158e-05
3555.61	-0.0104129	-1.36009e-05
3554.65	-0.0101602	6.51083e-05
3553.68	-0.00981389	9.22769e-05
3552.72	-0.00942256	8.93645e-05
3551.76	-0.00894545	6.09511e-05
3550.79	-0.008424	1.97616e-05
3549.83	-0.00789903	-9.50487e-06
3548.86	-0.00736774	-2.90915e-05
3547.9	-0.00688036	-4.01204e-06
3546.93	-0.00639642	6.92916e-06
3545.97	-0.0058734	-2.43746e-05
3545	-0.00540488	-3.58692e-06
3544.04	-0.00493762	3.19582e-05
3543.08	-0.0044238	3.28674e-05
3542.11	-0.00390853	3.38682e-05
3541.15	-0.00334675	1.95841e-05
3540.18	-0.00278053	-1.39452e-05
3539.22	-0.00221252	-1.78294e-05
3538.25	-0.00169325	2.80754e-05
3537.29	-0.00113034	2.79602e-05
3536.33	-0.00052399	-3.53133e-05
3535.36	3.34786e-05	-2.79224e-06
3534.4	0.000542152	4.8318e-05
3533.43	0.00118915	1.90195e-05
3532.47	0.00174939	1.6893e-05
3531.5	0.00240035	-4.68389e-05
3530.54	0.00300595	-4.79642e-05
3529.57	0.00347478	7.40614e-05
3528.61	0.00412246	4.25853e-05
3527.65	0.00476548	-1.66988e-05
3526.68	0.00536332	-4.16645e-07
3525.72	0.00600742	-1.65526e-05
3524.75	0.00660296	2.8321e-05
3523.79	0.00720102	5.56547e-05
3522.82	0.0079253	-5.65623e-06
3521.86	0.00855714	-1.97561e-06
3520.9	0.00923113	1.82595e-05
3519.93	0.00990749	4.8118e-06
3518.97	0.0105903	-3.75142e-07
3518	0.0112719	-1.77788e-05
3517.04	0.0119483	-4.59617e-05
3516.07	0.0125844	-3.10649e-05
3515.11	0.0131722	3.09223e-05
3514.15	0.0138062	6.32404e-05
3513.18	0.0144863	4.85258e-05
3512.22	0.0152126	1.77037e-05
3511.25	0.0159421	-2.88591e-06
3510.29	0.0166707	3.79831e-05
3509.32	0.0173895	5.5421e-05
3508.36	0.0182398	-1.63456e-05
3507.39	0.0189988	4.53929e-06
3506.43	0.0197611	3.5485e-05
3505.47	0.0206213	1.30086e-05
3504.5	0.0213861	8.10121e-06
3503.54	0.0222818	-8.5715e-05
3502.57	0.0230347	-0.000100341
3501.61	0.023692	2.71657e-05
3500.64	0.0243902	9.50898e-05
3499.68	0.0251815	3.56713e-05
3498.72	0.0260235	-6.10411e-05
3497.75	0.0267751	-4.82567e-05
3496.79	0.0274785	3.07334e-05
3495.82	0.0282279	4.3209e-05
3494.86	0.0290233	1.08942e-05
3493.89	0.0298068	-1.59576e-05
3492.93	0.0305999	-3.20634e-05
3491.96	0.0313392	-1.39172e-05
3491	0.0320828	2.25912e-06
3490.04	0.0328309	-1.95093e-05
3489.07	0.0335723	-5.35692e-06
3488.11	0.0342656	4.09278e-05
3487.14	0.0350462	-5.57334e-06
3486.18	0.0358199	-6.21655e-05
3485.21	0.0365039	-5.80251e-05
3484.25	0.0371926	-4.37217e-05
3483.29	0.037792	-1.74811e-05
3482.32	0.0384376	6.49751e-06
3481.36	0.0390292	3.64719e-05
3480.39	0.0397016	1.24312e-05
3479.43	0.0403728	-1.14232e-05
3478.46	0.0410019	-2.73648e-05
3477.5	0.0416831	-7.97077e-05
3476.53	0.0422223	-7.95579e-05
3475.57	0.0427606	-1.52054e-05
3474.61	0.0432104	2.87014e-05
3473.64	0.0437937	-5.62899e-06
3472.68	0.0442823	-1.01356e-05
3471.71	0.0448104	-1.01919e-05
3470.75	0.0453246	-3.35135e-05
3469.78	0.0457973	-2.90137e-05
3468.82	0.0462691	-4.2629e-05
3467.86	0.0466995	-0.000101892
3466.89	0.047089	-0.000103879
3465.93	0.0473042	1.2852e-05
3464.96	0.0476056	6.99145e-05
3464	0.0479464	4.00561e-05
3463.03	0.0483264	1.25834e-05
3462.07	0.0487056	-1.93136e-05
3461.11	0.0490839	-6.46744e-05
3460.14	0.0494083	-7.35644e-05
3459.18	0.0496526	-3.03156e-05
3458.21	0.0498963	-3.47333e-05
3457.25	0.0501327	-3.47146e-05
3456.28	0.0502828	2.63677e-05
3455.32	0.0505115	2.86292e-05
3454.35	0.0507463	-3.23262e-05
3453.39	0.0509739	-7.72391e-05
3452.43	0.0511154	-7.00767e-05
3451.46	0.0512107	-3.14071e-05
3450.5	0.0512799	6.64998e-06
3449.53	0.0513558	2.42356e-05
3448.57	0.0514638	3.85223e-06
3447.6	0.0515717	-1.64942e-05
3446.64	0.051659	-4.08084e-05
3445.68	0.0517394	-6.04256e-05
3444.71	0.051735	-2.67113e-05
3443.75	0.0517306	4.60313e-06
3442.78	0.051733	-3.10603e-05
3441.82	0.0517353	-3.7885e-05
3440.85	0.0516403	-1.75769e-05
3439.89	0.0516294	-2.84222e-05
3438.92	0.0514963	-1.9699e-06
3437.96	0.0514405	-3.04198e-05
3437	0.0513465	-4.58289e-05
3436.03	0.0511627	-2.78734e-05
3435.07	0.0510629	-6.70747e-05
3434.1	0.0508036	-5.59841e-05
3433.14	0.0505834	-4.48018e-05
3432.17	0.050281	-3.29044e-06
3431.21	0.0499731	4.03964e-05
3430.25	0.0497488	-1.40018e-05
3429.28	0.0494807	-6.81623e-05
3428.32	0.0491756	-5.4902e-05
3427.35	0.0487894	-6.09134e-07
3426.39	0.0484422	1.45774e-05
3425.42	0.0480962	1.56548e-06
3424.46	0.0477513	1.55765e-06
3423.49	0.0474076	1.54987e-06
3422.53	0.047065	-1.3404e-05
3421.57	0.0467235	-1.5451e-05
3420.6	0.0463396	1.0362e-05
3419.64	0.0459944	1.0409e-05
3418.67	0.0456443	-2.79913e-05
3417.71	0.0452956	-1.10804e-05
3416.74	0.0448674	5.88992e-06
3415.78	0.0445644	-3.44722e-05
3414.82	0.0441077	-1.29409e-05
3413.85	0.0437326	2.53323e-05
3412.89	0.0433101	2.72356e-05
3411.92	0.0429748	-1.58272e-07
3410.96	0.0425921	-1.09488e-05
3409.99	0.0422165	-1.08195e-05
3409.03	0.0418422	-2.34797e-05
3408.06	0.0414266	2.01357e-05
3407.1	0.0410236	2.89183e-05
3406.14	0.0406955	1.23307e-05
3405.17	0.0402895	5.18661e-05
3404.21	0.0400004	2.2963e-05
3403.24	0.0397069	-2.7321e-05
3402.28	0.0393724	-3.59537e-05
3401.31	0.0390445	-6.07913e-05
3400.35	0.0386394	-7.30438e-05
3399.39	0.0382045	-3.54272e-05
3398.42	0.0376931	1.45251e-05
3397.46	0.0372611	5.35069e-05
3396.49	0.0367892	5.16139e-05
3395.53	0.036474	-3.43304e-06
3394.56	0.036036	1.06606e-05
3393.6	0.0356768	1.25302e-05
3392.64	0.0353139	-6.32931e-05
3391.67	0.0349163	-0.000100013
3390.71	0.034407	-2.0767e-05
3389.74	0.0338636	5.65474e-05
3388.78	0.0334395	5.7765e-07
3387.81	0.0329761	-1.18519e-05
3386.85	0.0324737	1.60923e-05
3385.88	0.032054	-1.48906e-05
3384.92	0.0315548	9.56288e-06
3383.96	0.0310884	5.26362e-05
3382.99	0.0306639	2.96306e-05
3382.03	0.0302765	-8.62569e-06
3381.06	0.0298595	-3.7555e-05
3380.1	0.0294394	-1.31854e-05
3379.13	0.0289455	2.64036e-05
3378.17	0.0285639	-1.14591e-05
3377.21	0.0281085	-1.00263e-05
3376.24	0.0276548	5.15322e-06
3375.28	0.0272423	-4.60582e-05
3374.31	0.0267608	-3.68599e-05
3373.35	0.0262416	1.28955e-05
3372.38	0.0257592	2.63401e-05
3371.42	0.0252785	8.83393e-07
3370.45	0.0248345	3.59925e-06
3369.49	0.024318	6.43883e-06
3368.53	0.0239203	-4.55791e-05
3367.56	0.0233763	-3.63085e-05
3366.6	0.022873	-3.18634e-07
3365.63	0.0223286	1.29586e-05
3364.67	0.0218248	1.30002e-05
3363.7	0.0213187	5.10748e-05
3362.74	0.0208145	9.04003e-05
3361.78	0.020458	3.31426e-06
3360.81	0.0200682	-9.77423e-05
3359.85	0.019607	-8.68006e-05
3358.88	0.0190365	2.41681e-06
3357.92	0.0185024	7.92971e-05
3356.95	0.0180118	7.77042e-05
3355.99	0.0176295	2.66528e-05
3355.02	0.0172141	-2.51777e-05
3354.06	0.0168343	-7.54476e-05
3353.1	0.0163428	-4.81688e-05
3352.13	0.0158189	1.52539e-05
3351.17	0.0153309	4.69292e-06
3350.2	0.014848	-1.98588e-05
3349.24	0.0143327	1.61427e-05
3348.27	0.0138191	7.64088e-05
3347.31	0.0133816	6.22848e-05
3346.35	0.0130133	1.33688e-05
3345.38	0.0126124	-9.84739e-06
3344.42	0.0122466	-2.03331e-05
3343.45	0.0118144	-8.72909e-06
3342.49	0.0114205	-2.23219e-05
3341.52	0.010991	-2.43439e-05
3340.56	0.0105292	2.28706e-05
3339.6	0.0100965	3.74363e-05
3338.63	0.00970468	-8.61545e-06
3337.67	0.00931123	-3.26119e-05
3336.7	0.00885502	3.71513e-05
3335.74	0.00843079	7.23874e-05
3334.77	0.00811384	2.5836e-06
3333.81	0.00776172	-3.27234e-05
3332.84	0.00738021	-3.44503e-05
3331.88	0.00699709	-4.57118e-05
3330.92	0.00654597	-9.55275e-06
3329.95	0.00609898	4.81824e-05
3328.99	0.00568384	3.85169e-05
3328.02	0.00534157	-2.01171e-05
3327.06	0.00493419	-1.15121e-05
3326.09	0.00452542	2.33957e-05
3325.13	0.00415092	3.54838e-05
3324.17	0.00377758	4.8342e-05
3323.2	0.00347126	-8.08198e-06
3322.24	0.00317091	-5.48721e-05
3321.27	0.00276801	-2.01646e-05
3320.31	0.00240401	1.54935e-06
3319.34	0.00200587	1.18947e-05
3318.38	0.00164162	1.27182e-05
3317.41	0.00127846	2.26751e-06
3316.45	0.000916381	1.41916e-05
3315.49	0.000557681	1.25743e-05
3314.52	0.00023258	2.28349e-05
3313.56	-0.000126384	5.77116e-05
3312.59	-0.000384541	1.23577e-05
3311.63	-0.000641923	-3.29562e-05
3310.66	-0.000965575	-9.88589e-06
3309.7	-0.0012537	5.0559e-07
3308.74	-0.00157548	1.22814e-05
3307.77	-0.00186399	3.65153e-05
3306.81	-0.00214952	2.60591e-05
3305.84	-0.00236767	-4.16217e-05
3304.88	-0.00264746	-8.77378e-05
3303.91	-0.00299288	-7.78449e-05
3302.95	-0.00340161	1.16465e-05
3301.98	-0.0038454	0.000102257
3301.02	-0.00412175	5.67622e-05
3300.06	-0.00439933	2.29088e-05
3299.09	-0.00467614	1.26309e-05
3298.13	-0.00488636	-5.49545e-05
3297.16	-0.00519364	-4.39324e-05
3296.2	-0.00553386	-6.86978e-07
3295.23	-0.00583944	-1.92032e-06
3294.27	-0.00618337	1.21511e-05
3293.31	-0.00649084	1.46325e-05
3292.34	-0.0067974	4.24224e-06
3291.38	-0.00709951	3.55033e-06
3290.41	-0.00739904	-9.74364e-06
3289.45	-0.00769781	-1.15131e-05
3288.48	-0.00802913	2.09776e-05
3287.52	-0.00832973	4.37296e-05
3286.56	-0.00859797	2.26311e-05
3285.59	-0.00883396	4.24152e-07
3284.63	-0.00910071	3.32091e-05
3283.66	-0.00933694	4.50142e-05
3282.7	-0.00950649	-2.1709e-05
3281.73	-0.00970849	-3.29921e-05
3280.77	-0.00997566	1.48871e-06
3279.8	-0.0101764	-9.72359e-06
3278.84	-0.0104405	4.00851e-07
3277.88	-0.0106726	1.16429e-05
3276.91	-0.0109041	1.15707e-05
3275.95	-0.0111349	1.1553e-05
3274.98	-0.011334	-2.08401e-05
3274.02	-0.0115635	3.71709e-07
3273.05	-0.0118247	2.2645e-05
3272.09	-0.0119909	-8.70472e-06
3271.13	-0.0122493	2.31033e-06
3270.16	-0.0124438	2.8041e-06
3269.2	-0.0126671	-8.78512e-06
3268.23	-0.0128885	1.03805e-05
3267.27	-0.0131106	3.13818e-05
3266.3	-0.0133029	2.17654e-05
3265.34	-0.0134625	-9.79817e-06
3264.37	-0.0136537	1.20475e-05
3263.41	-0.013843	2.25268e-05
3262.45	-0.0139693	1.1922e-05
3261.48	-0.0141576	2.27692e-05
3260.52	-0.0142501	5.05902e-07
3259.55	-0.0144058	-1.0836e-05
3258.59	-0.0145295	-2.20131e-05
3257.62	-0.0146857	-2.11009e-05
3256.66	-0.0148731	1.93296e-06
3255.7	-0.0150272	-1.92228e-05
3254.73	-0.0152111	-4.15951e-05
3253.77	-0.0154247	-1.31083e-07
3252.8	-0.0156705	7.38587e-05
3251.84	-0.0158227	7.4073e-05
3250.87	-0.0159143	2.14329e-05
3249.91	-0.0160044	-2.06261e-05
3248.94	-0.0160955	-5.13953e-05
3247.98	-0.0162463	-4.05732e-05
3247.02	-0.0164267	1.12209e-05
3246.05	-0.0166067	4.1943e-05
3245.09	-0.0167252	1.03536e-05
3244.12	-0.0168446	-3.05793e-05
3243.16	-0.0169935	1.14376e-05
3242.19	-0.0171718	7.33656e-05
3241.23	-0.0172283	5.16332e-05
3240.27	-0.0172847	2.01316e-05
3239.3	-0.0173124	-3.10298e-05
3238.34	-0.0173389	-7.23094e-05
3237.37	-0.0174871	-3.07802e-05
3236.41	-0.0176042	1.02215e-05
3235.44	-0.0177517	2.10317e-05
3234.48	-0.0178397	1.88472e-06
3233.51	-0.0179549	-1.86972e-05
3232.55	-0.0180697	-9.30916e-06
3231.59	-0.0182126	1.01237e-05
3230.62	-0.0183269	9.76248e-06
3229.66	-0.0184408	-1.03311e-05
3228.69	-0.0185555	7.44157e-07
3227.73	-0.0186992	1.14836e-05
3226.76	-0.018782	7.26309e-07
3225.8	-0.018924	1.03542e-05
3224.84	-0.0190063	1.03415e-05
3223.87	-0.0191186	2.05745e-05
3222.91	-0.0192005	4.04381e-05
3221.94	-0.0192531	4.02883e-05
3220.98	-0.0192766	1.03821e-05
3220.01	-0.01927	-3.99351e-05
3219.05	-0.0193223	-3.02721e-05
3218.09	-0.0194035	-1.06454e-05
3217.12	-0.0194565	-3.00434e-05
3216.16	-0.0195681	-8.9278e-06
3215.19	-0.0196784	2.10435e-05
3214.23	-0.0197587	2.06349e-05
3213.26	-0.0198388	2.02386e-05
3212.3	-0.0198891	9.71177e-06
3211.33	-0.0199402	1.97769e-05
3210.37	-0.0199911	-9.62452e-06
3209.41	-0.0199838	-3.93719e-05
3208.44	-0.0201212	2.03817e-05
3207.48	-0.0201423	1.06394e-05
3206.51	-0.0201919	-1.90787e-05
3205.55	-0.0202698	1.02483e-05
3204.58	-0.0203182	-4.18801e-07
3203.62	-0.0203674	-1.01787e-05
3202.66	-0.0204457	1.05192e-05
3201.69	-0.0204947	1.08078e-05
3200.73	-0.0205426	4.50679e-07
3199.76	-0.0205904	1.44269e-07
3198.8	-0.0206381	1.94781e-05
3197.83	-0.0206857	1.91584e-05
3196.87	-0.0206767	-2.91764e-05
3195.9	-0.020725	-1.89114e-05
3194.94	-0.0208006	2.00297e-05
3193.98	-0.0208196	2.98731e-05
3193.01	-0.0208659	1.98967e-05
3192.05	-0.020827	1.05812e-08
3191.08	-0.0208731	-2.83507e-07
3190.12	-0.0208343	-2.93033e-05
3189.15	-0.0208812	-3.82514e-05
3188.19	-0.0209272	-1.86891e-05
3187.23	-0.021001	-9.66907e-06
3186.26	-0.0210747	9.45599e-06
3185.3	-0.021149	2.87964e-05
3184.33	-0.0211945	1.921e-05
3183.37	-0.0212129	-1.92088e-05
3182.4	-0.0212583	-2.8971e-05
3181.44	-0.0213329	-9.31496e-06
3180.47	-0.0214066	1.02579e-05
3179.51	-0.0214801	2.94612e-05
3178.55	-0.021525	2.93879e-05
3177.58	-0.0215413	9.53739e-06
3176.62	-0.0215576	9.21019e-06
3175.65	-0.0215747	3.23275e-07
3174.69	-0.0215633	-3.74138e-05
3173.72	-0.021607	-2.82045e-05
3172.76	-0.0216782	1.50486e-07
3171.8	-0.0217218	1.50085e-07
3170.83	-0.0217927	1.49624e-07
3169.87	-0.0218361	1.49226e-07
3168.9	-0.0219068	2.85399e-05
3167.94	-0.02195	3.81461e-05
3166.97	-0.0219375	-8.78008e-06
3166.01	-0.0219524	-1.81577e-05
3165.05	-0.0219939	-9.27213e-06
3164.08	-0.0220079	-1.88663e-05
3163.12	-0.0220773	3.6524e-07
3162.15	-0.0221185	1.95589e-05
3161.19	-0.0221597	3.86568e-05
3160.22	-0.022172	3.80649e-05
3159.26	-0.0221292	-2.97051e-07
3158.29	-0.0221144	-2.84563e-05
3157.33	-0.0220995	-2.78765e-05
3156.37	-0.0221398	9.82776e-06
3155.4	-0.0221513	3.76503e-05
3154.44	-0.0221365	2.88309e-05
3153.47	-0.0220931	-7.73129e-06
3152.51	-0.022049	-3.54938e-05
3151.54	-0.0220575	-1.74655e-05
3150.58	-0.0220652	8.98943e-06
3149.62	-0.0220729	-1.56616e-06
3148.65	-0.0220551	-1.02899e-05
3147.69	-0.0220929	9.76562e-06
3146.72	-0.0220751	1.92416e-05
3145.76	-0.0220843	3.81625e-05
3144.79	-0.0220389	4.81277e-05
3143.83	-0.0219643	1.24435e-06
3142.86	-0.0218622	-5.53098e-05
3141.9	-0.0218407	-3.76563e-05
3140.94	-0.0218469	1.75801e-05
3139.97	-0.0218271	2.75578e-05
3139.01	-0.0217804	1.93962e-05
3138.04	-0.0217329	2.93656e-05
3137.08	-0.0216571	2.9632e-05
3136.11	-0.021553	1.83137e-06
3135.15	-0.0214474	-1.70413e-05
3134.19	-0.0213678	-1.78333e-05
3133.22	-0.0212874	-1.00227e-05
3132.26	-0.0212346	7.48823e-06
3131.29	-0.0211567	1.74665e-05
3130.33	-0.0210796	1.93967e-05
3129.36	-0.020975	2.19642e-06
3128.4	-0.020868	-2.55413e-05
3127.43	-0.0207869	1.1433e-05
3126.47	-0.0207309	7.61835e-05
3125.51	-0.0205654	4.78926e-05
3124.54	-0.0203713	-1.88265e-05
3123.58	-0.020204	-3.0353e-05
3122.61	-0.0200668	-2.09514e-05
3121.65	-0.0199313	-9.45182e-06
3120.68	-0.0198234	2.10374e-05
3119.72	-0.0196861	4.06266e-05
3118.76	-0.0195186	4.04409e-05
3117.79	-0.0193224	4.15263e-05
3116.83	-0.0190956	5.33174e-06
3115.86	-0.0188373	-4.29146e-05
3114.9	-0.0186572	-1.95274e-05
3113.93	-0.0184776	2.33866e-05
3112.97	-0.0182757	2.42779e-05
3112	-0.0180496	1.90026e-05
3111.04	-0.0178233	3.99958e-06
3110.08	-0.0175661	-4.37964e-06
3109.11	-0.0173593	4.97235e-06
3108.15	-0.0170954	5.84709e-06
3107.18	-0.0168808	4.23569e-06
3106.22	-0.0166076	-3.05111e-07
3105.25	-0.0163898	1.37861e-05
3104.29	-0.0161207	2.2883e-05
3103.33	-0.0158587	9.48362e-06
3102.36	-0.015567	-1.41426e-05
3101.4	-0.0152998	-2.29062e-05
3100.43	-0.0150546	-4.33428e-05
3099.47	-0.0148078	-8.08628e-05
3098.5	-0.0146688	-5.08089e-05
3097.54	-0.0145519	-1.4971e-05
3096.58	-0.0144313	-1.20373e-05
3095.61	-0.0143398	-7.59593e-06
3094.65	-0.014229	-1.42338e-05
3093.68	-0.0141499	-4.5289e-05
3092.72	-0.0140682	-5.02917e-05
3091.75	-0.0140921	-2.11616e-05
3090.79	-0.0140543	-1.18666e-05
3089.82	-0.0140962	8.54343e-06
3088.86	-0.0140751	1.79778e-05
3087.9	-0.0140754	-1.64307e-05
3086.93	-0.0140433	-4.32313e-05
3085.97	-0.0141025	-1.49432e-05
3085	-0.0141378	2.12601e-05
3084.04	-0.0141733	1.08863e-05
3083.07	-0.0141702	-1.48777e-05
3082.11	-0.0142122	-1.79035e-05
3081.15	-0.0142461	-1.98566e-05
3080.18	-0.0143035	-1.80114e-05
3079.22	-0.0143799	-8.65916e-06
3078.25	-0.0144473	-4.45551e-06
3077.29	-0.014539	1.78697e-05
3076.32	-0.0146042	4.39332e-05
3075.36	-0.014646	4.40522e-05
3074.39	-0.0146327	4.30255e-05
3073.43	-0.0146243	6.71413e-05
3072.47	-0.0145356	7.99787e-05
3071.5	-0.0144065	8.82175e-05
3070.54	-0.014205	8.98613e-05
3069.57	-0.0139311	0.000110892
3068.61	-0.013612	0.000149807
3067.64	-0.013132	0.000140771
3066.68	-0.0125815	9.94515e-05
3065.72	-0.0119217	5.33411e-05
3064.75	-0.0112606	1.53471e-05
3063.79	-0.0105557	1.16218e-05
3062.82	-0.00989489	5.59116e-05
3061.86	-0.00915576	6.11927e-05
3060.89	-0.00836591	2.53102e-05
3059.93	-0.00757712	3.40201e-05
3058.96	-0.00676302	5.79585e-05
3058	-0.00589914	7.56807e-05
3057.04	-0.00499088	0.000156105
3056.07	-0.00400017	0.000242816
3055.11	-0.00276291	0.000180329
3054.14	-0.00139214	0.000123682
3053.18	-8.35567e-06	0.000161528
3052.21	0.00157705	0.000183447
3051.25	0.00321788	0.000239803
3050.29	0.00508193	0.000294693
3049.32	0.00714438	0.000330402
3048.36	0.00944735	0.000384316
3047.39	0.0120357	0.00043006
3046.43	0.014935	0.000511144
3045.46	0.0181828	0.000595616
3044.5	0.0219153	0.0006061
3043.54	0.0260692	0.000614463
3042.57	0.0306655	0.000644868
3041.61	0.0357499	0.00065026
3040.64	0.0412987	0.000660157
3039.68	0.0473295	0.00066891
3038.71	0.0538597	0.000683119
3037.75	0.0608624	0.000658558
3036.78	0.0684154	0.000588593
3035.82	0.0763183	0.000545786
3034.86	0.0846899	0.000429966
3033.89	0.093368	0.000262809
3032.93	0.10222	0.000100186
3031.96	0.111185	-0.000140118
3031	0.120043	-0.000414657
3030.03	0.128593	-0.000640568
3029.07	0.136654	-0.000858924
3028.11	0.14413	-0.00122676
3027.14	0.150758	-0.00165668
3026.18	0.156086	-0.0019221
3025.21	0.160024	-0.00189189
3024.25	0.162428	-0.00170921
3023.28	0.163765	-0.00125084
3022.32	0.163779	-0.000186064
3021.35	0.163854	0.0014351
3020.39	0.164587	0.00342568
3019.43	0.168134	0.00438994
3018.46	0.175398	0.00300026
3017.5	0.185232	0.000329912
3016.53	0.194971	-0.00159691
3015.57	0.203294	-0.00235885
3014.6	0.20988	-0.00260912
3013.64	0.214468	-0.00260197
3012.68	0.21717	-0.0024433
3011.71	0.218044	-0.00222368
3010.75	0.217326	-0.00201158
3009.78	0.215126	-0.00184487
3008.82	0.211607	-0.00176921
3007.85	0.206821	-0.00170706
3006.89	0.200722	-0.00148705
3005.92	0.193531	-0.00108768
3004.96	0.185495	-0.000601027
3004	0.177065	-0.000126629
3003.03	0.168513	0.000341831
3002.07	0.16023	0.000755029
3001.1	0.152529	0.00106112
3000.14	0.145599	0.00131857
2999.17	0.139643	0.00152286
2998.21	0.134818	0.00165257
2997.25	0.131205	0.00177014
2996.28	0.128863	0.001937
2995.32	0.127935	0.00209951
2994.35	0.128565	0.0022113
2993.39	0.130797	0.00229303
2992.42	0.134724	0.00232804
2991.46	0.140354	0.00226351
2990.5	0.147681	0.0020358
2989.53	0.156521	0.00160105
2988.57	0.166582	0.000930493
2987.6	0.177363	9.26552e-05
2986.64	0.188201	-0.000776887
2985.67	0.198476	-0.00160553
2984.71	0.207551	-0.00235287
2983.74	0.2149	-0.0029974
2982.78	0.220031	-0.0034598
2981.82	0.222572	-0.00368795
2980.85	0.222407	-0.00371968
2979.89	0.219474	-0.00353717
2978.92	0.213922	-0.00305147
2977.96	0.206048	-0.00226369
2976.99	0.196526	-0.00133711
2976.03	0.186011	-0.000437118
2975.07	0.175225	0.000267701
2974.1	0.164698	0.000744643
2973.14	0.154706	0.00102431
2972.17	0.145559	0.00110269
2971.21	0.137179	0.00113654
2970.24	0.12964	0.00118074
2969.28	0.12297	0.00129359
2968.31	0.11717	0.00151536
2967.35	0.112538	0.0016721
2966.39	0.109124	0.00179198
2965.42	0.106989	0.00196611
2964.46	0.106311	0.00210342
2963.49	0.107182	0.00222624
2962.53	0.10964	0.00233657
2961.56	0.113875	0.00230948
2960.6	0.119792	0.00209353
2959.64	0.127313	0.00154171
2958.67	0.136058	0.000499734
2957.71	0.145252	-0.00095143
2956.74	0.153783	-0.00258367
2955.78	0.160413	-0.00397917
2954.81	0.163963	-0.00463977
2953.85	0.163954	-0.00435822
2952.88	0.160595	-0.00327557
2951.92	0.154769	-0.00179349
2950.96	0.147661	-0.000408747
2949.99	0.140347	0.000567002
2949.03	0.133534	0.00111113
2948.06	0.12758	0.00130312
2947.1	0.122652	0.00126053
2946.13	0.118619	0.00116094
2945.17	0.11545	0.00107594
2944.21	0.113048	0.000973292
2943.24	0.111391	0.000831999
2942.28	0.110318	0.000662057
2941.31	0.109761	0.000502932
2940.35	0.109523	0.000378665
2939.38	0.109599	0.000235706
2938.42	0.109832	7.05726e-05
2937.45	0.110126	-0.000103803
2936.49	0.110348	-0.000348319
2935.53	0.11035	-0.000667394
2934.56	0.109847	-0.000983359
2933.6	0.108624	-0.00122969
2932.63	0.106475	-0.00134119
2931.67	0.103308	-0.001241
2930.7	0.0991855	-0.000898762
2929.74	0.0943685	-0.000423375
2928.78	0.0892719	1.65185e-05
2927.81	0.0841922	0.000365866
2926.85	0.0794065	0.000617713
2925.88	0.0750844	0.000764048
2924.92	0.071345	0.000784186
2923.95	0.0682077	0.000707506
2922.99	0.0655733	0.000592152
2922.03	0.063397	0.000436612
2921.06	0.0615308	0.000235655
2920.1	0.0598612	5.60957e-05
2919.13	0.0581764	-4.79243e-05
2918.17	0.0564893	-0.000124231
2917.2	0.0546821	-0.000123628
2916.24	0.0527545	-2.7808e-05
2915.27	0.0508268	7.54304e-05
2914.31	0.0489386	0.000171887
2913.35	0.0471917	0.00024822
2912.38	0.0456246	0.000310092
2911.42	0.0442815	0.000347762
2910.45	0.0432162	0.000313048
2909.49	0.0423868	0.000241581
2908.52	0.0417218	0.00015356
2907.56	0.0411975	2.75323e-05
2906.6	0.0406759	-9.49824e-05
2905.63	0.0400887	-0.000215545
2904.67	0.0393526	-0.00031797
2903.7	0.0383504	-0.000315894
2902.74	0.0371008	-0.000192403
2901.77	0.0356896	-2.82111e-06
2900.81	0.0342871	0.000187391
2899.84	0.0330207	0.000349105
2898.88	0.0320207	0.000477411
2897.92	0.0313711	0.00056395
2896.95	0.0311483	0.000606909
2895.99	0.0313684	0.000588633
2895.02	0.0320482	0.000509281
2894.06	0.0330845	0.000395757
2893.09	0.0344353	0.000240319
2892.13	0.0359563	7.66846e-05
2891.17	0.0375241	-5.30577e-05
2890.2	0.039052	-0.000153444
2889.24	0.040458	-0.000204374
2888.27	0.0416997	-0.000207509
2887.31	0.0427951	-0.000232473
2886.34	0.0437414	-0.000291726
2885.38	0.0444534	-0.000368491
2884.41	0.0449312	-0.000458169
2883.45	0.0450356	-0.000486714
2882.49	0.0447831	-0.000480086
2881.52	0.0441965	-0.000492348
2880.56	0.0432331	-0.000495423
2879.59	0.0419198	-0.000462821
2878.63	0.0402364	-0.000387979
2877.66	0.0382915	-0.00029068
2876.7	0.0361068	-0.000164956
2875.74	0.0338144	-2.99745e-05
2874.77	0.0314954	8.13622e-05
2873.81	0.0292498	0.000138282
2872.84	0.0271217	0.000137082
2871.88	0.025089	0.000126706
2870.91	0.0231482	9.08658e-05
2869.95	0.0212982	1.60374e-05
2868.99	0.0194401	-2.45377e-05
2868.02	0.0175542	-4.95529e-05
2867.06	0.0156603	-7.39167e-05
2866.09	0.0136655	-2.79537e-05
2865.13	0.0116647	4.20957e-05
2864.16	0.00969518	8.63325e-05
2863.2	0.00779205	0.000119386
2862.23	0.00597697	0.000151846
2861.27	0.00426799	0.000176746
2860.31	0.00270216	0.000213529
2859.34	0.00126004	0.000274974
2858.38	5.08857e-05	0.000323613
2857.41	-0.000944943	0.000372997
2856.45	-0.0016554	0.000397786
2855.48	-0.00206073	0.000383148
2854.52	-0.0022001	0.000354496
2853.56	-0.00205769	0.000268392
2852.59	-0.00170964	0.000117762
2851.63	-0.0012709	-8.40797e-05
2850.66	-0.000875292	-0.000298444
2849.7	-0.000729644	-0.000478031
2848.73	-0.000912441	-0.000595158
2847.77	-0.0015843	-0.000600844
2846.8	-0.00268752	-0.000515035
2845.84	-0.00419349	-0.000341285
2844.88	-0.00596657	-0.000121768
2843.91	-0.00779927	4.29554e-05
2842.95	-0.0096012	0.000136421
2841.98	-0.0112796	0.000196835
2841.02	-0.0128375	0.000255629
2840.05	-0.0141852	0.000277155
2839.09	-0.0153273	0.000262269
2838.13	-0.0162814	0.000228853
2837.16	-0.0170512	0.000183754
2836.2	-0.0177094	0.000151814
2835.23	-0.0182385	0.000132152
2834.27	-0.018694	0.000137666
2833.3	-0.01904	0.00011918
2832.34	-0.0192767	8.24124e-05
2831.37	-0.0194934	9.46285e-05
2830.41	-0.0196187	0.000112905
2829.45	-0.0196705	0.000112508
2828.48	-0.019631	0.000105805
2827.52	-0.0195191	6.27866e-05
2826.55	-0.0193343	-4.63315e-06
2825.59	-0.0191843	-3.53792e-05
2824.62	-0.0190512	-6.02261e-05
2823.66	-0.0189529	-8.53141e-05
2822.7	-0.0189439	-7.38337e-05
2821.73	-0.0189706	-4.43126e-05
2820.77	-0.0190522	-1.45211e-05
2819.8	-0.0191176	-2.09311e-05
2818.84	-0.019203	-3.27229e-05
2817.87	-0.0193258	-3.8108e-05
2816.91	-0.0194493	-6.25247e-05
2815.95	-0.0196453	-6.88861e-05
2814.98	-0.0198781	-7.50142e-05
2814.02	-0.0201659	-9.31324e-05
2813.05	-0.020526	-8.07646e-05
2812.09	-0.0209585	-1.9374e-05
2811.12	-0.0214098	2.99358e-05
2810.16	-0.0218076	3.59994e-05
2809.19	-0.0222062	4.2035e-05
2808.23	-0.0225517	3.58894e-05
2807.27	-0.0228798	3.54201e-05
2806.3	-0.0231909	4.06974e-05
2805.34	-0.0234499	3.98101e-05
2804.37	-0.0237113	4.5571e-05
2803.41	-0.0239038	3.31734e-05
2802.44	-0.0240986	3.27307e-05
2801.48	-0.0242609	3.85881e-05
2800.52	-0.0243903	2.61675e-05
2799.55	-0.0245053	1.93507e-06
2798.59	-0.0246057	-9.60429e-06
2797.62	-0.024744	-2.78428e-06
2796.66	-0.024849	-2.11764e-06
2795.69	-0.0249908	2.22793e-05
2794.73	-0.0250986	2.85394e-05
2793.76	-0.0251726	4.87667e-06
2792.8	-0.0252648	-5.91181e-07
2791.84	-0.0253402	-1.17603e-05
2790.87	-0.0254328	-2.27467e-05
2789.91	-0.025542	-4.73201e-06
2788.94	-0.0256671	1.87595e-05
2787.98	-0.0257577	1.91039e-05
2787.01	-0.0258467	2.49489e-05
2786.05	-0.0259177	2.48917e-05
2785.09	-0.0259534	1.89124e-05
2784.12	-0.0260049	3.02064e-05
2783.16	-0.0260049	2.98603e-05
2782.19	-0.0260039	1.78437e-05
2781.23	-0.0259693	-5.14459e-06
2780.26	-0.0259509	-3.89122e-05
2779.3	-0.0259486	-4.98725e-05
2778.33	-0.0260114	-2.13771e-05
2777.37	-0.0260736	1.35484e-06
2776.41	-0.0261344	-4.21881e-06
2775.44	-0.0261946	-9.53892e-06
2774.48	-0.0262697	1.89949e-06
2773.51	-0.0263434	1.29405e-05
2772.55	-0.0263994	7.1078e-06
2771.58	-0.0264545	1.25225e-05
2770.62	-0.0265084	1.79663e-05
2769.66	-0.026529	1.29535e-06
2768.69	-0.0265649	-4.33842e-06
2767.73	-0.0265998	6.61269e-06
2766.76	-0.0266341	6.59115e-06
2765.8	-0.0266512	1.18738e-05
2764.83	-0.0266841	2.26139e-05
2763.87	-0.0266679	1.6649e-05
2762.9	-0.026668	1.08115e-05
2761.94	-0.026636	5.35082e-06
2760.98	-0.0266203	-1.10146e-05
2760.01	-0.0265885	-1.66149e-05
2759.05	-0.0266048	1.03117e-05
2758.08	-0.0265896	3.18515e-05
2757.12	-0.0265592	3.718e-05
2756.15	-0.0264976	2.07022e-05
2755.19	-0.0264051	-2.28605e-05
2754.23	-0.0263451	-5.52227e-05
2753.26	-0.0263176	-6.04227e-05
2752.3	-0.026354	-3.31284e-05
2751.33	-0.0264067	-1.63725e-05
2750.37	-0.0264595	-3.20958e-05
2749.4	-0.0265435	-3.73521e-05
2748.44	-0.0266588	-2.10481e-05
2747.48	-0.0267894	-1.52944e-05
2746.51	-0.0269195	-4.38866e-06
2745.55	-0.02708	2.22767e-05
2744.58	-0.0271931	2.21824e-05
2743.62	-0.0273055	1.13373e-05
2742.65	-0.0274019	1.64995e-05
2741.69	-0.0274979	2.71592e-05
2740.72	-0.0275625	2.19115e-05
2739.76	-0.027611	2.17544e-05
2738.8	-0.0276591	3.21626e-05
2737.83	-0.0276606	3.2002e-05
2736.87	-0.0276618	3.71234e-05
2735.9	-0.0276167	3.69704e-05
2734.94	-0.0275561	4.73172e-05
2733.97	-0.0274649	5.25207e-05
2733.01	-0.0273122	3.65505e-05
2732.05	-0.0271597	3.10715e-05
2731.08	-0.0269616	4.99589e-06
2730.12	-0.0267637	-1.0761e-05
2729.15	-0.0265964	-1.08884e-05
2728.19	-0.0263992	-2.65213e-05
2727.22	-0.026263	-2.12203e-05
2726.26	-0.0261122	-3.13074e-05
2725.29	-0.0259915	-4.18573e-05
2724.33	-0.0259165	-3.6806e-05
2723.37	-0.0258423	-4.67235e-05
2722.4	-0.0258283	-3.61946e-05
2721.44	-0.0258295	-3.10533e-05
2720.47	-0.0258459	-4.63366e-05
2719.51	-0.0259075	-4.59384e-05
2718.54	-0.0259987	-2.52389e-05
2717.58	-0.0261195	2.99349e-07
2716.62	-0.0262252	5.77193e-06
2715.65	-0.0263307	1.12695e-05
2714.69	-0.0264349	3.12038e-05
2713.72	-0.026509	2.05652e-05
2712.76	-0.0265535	-9.69847e-06
2711.79	-0.0266272	-9.6876e-06
2710.83	-0.0267004	2.56182e-07
2709.86	-0.0267737	1.55105e-05
2708.9	-0.0268465	2.56469e-05
2707.94	-0.0268749	5.3426e-06
2706.97	-0.0269178	-9.81817e-06
2706.01	-0.0269605	-9.7833e-06
2705.04	-0.0270177	-1.48024e-05
2704.08	-0.0270747	-9.80994e-06
2703.11	-0.0271608	1.51702e-05
2702.15	-0.0272175	2.01858e-05
2701.19	-0.0272596	1.01266e-05
2700.22	-0.0273014	-1.3971e-07
2699.26	-0.0273289	-1.52074e-05
2698.29	-0.0273857	-1.51559e-05
2697.33	-0.0274426	4.65283e-06
2696.36	-0.0275142	2.44765e-05
2695.4	-0.0275427	1.95e-05
2694.44	-0.0275713	1.93958e-05
2693.47	-0.0275858	2.43156e-05
2692.51	-0.0275717	1.44463e-05
2691.54	-0.027558	4.72253e-06
2690.58	-0.02753	-1.48457e-05
2689.61	-0.0275163	-2.46211e-05
2688.65	-0.0275316	9.30086e-08
2687.68	-0.0275466	1.96872e-05
2686.72	-0.0275329	9.21674e-08
2685.76	-0.0275193	-1.44411e-05
2684.79	-0.027534	-4.4602e-06
2683.83	-0.0275343	5.37603e-06
2682.86	-0.0275481	1.97865e-05
2681.9	-0.0275335	2.44453e-05
2680.93	-0.0275044	1.93652e-05
2679.97	-0.0274613	9.62631e-06
2679.01	-0.0274041	-4.77814e-06
2678.04	-0.0273611	5.34327e-09
2677.08	-0.0273179	4.89254e-06
2676.11	-0.0272608	4.95652e-06
2675.15	-0.0272173	-7.74148e-08
2674.18	-0.0271461	-9.78402e-06
2673.22	-0.0271169	-9.56477e-06
2672.25	-0.0270599	-1.41756e-05
2671.29	-0.0270445	-1.40428e-05
2670.33	-0.0270151	-9.15948e-06
2669.36	-0.0270131	-4.31148e-06
2668.4	-0.026997	5.33773e-06
2667.43	-0.0269943	1.49472e-05
2666.47	-0.0269634	1.04846e-05
2665.5	-0.0269318	6.11116e-06
2664.54	-0.0268992	1.11945e-05
2663.58	-0.0268515	6.58335e-06
2662.61	-0.0268022	-7.88477e-06
2661.65	-0.026752	-2.69387e-05
2660.68	-0.0267283	-1.73218e-05
2659.72	-0.0267311	2.53628e-05
2658.75	-0.026705	3.00693e-05
2657.79	-0.0266361	6.21478e-06
2656.82	-0.0265939	1.05519e-05
2655.86	-0.0265231	1.00906e-05
2654.9	-0.0264519	-4.3784e-06
2653.93	-0.0263805	-1.36762e-05
2652.97	-0.0263228	-1.32844e-05
2652	-0.0262779	-3.78129e-06
2651.04	-0.0262324	1.01432e-05
2650.07	-0.0261863	9.85791e-06
2649.11	-0.0261124	-9.35446e-06
2648.15	-0.026066	-9.45651e-06
2647.18	-0.0260198	-1.41876e-05
2646.22	-0.0259732	-3.32523e-05
2645.25	-0.0259685	-2.36541e-05
2644.29	-0.0259776	-4.41891e-06
2643.32	-0.0259863	2.91439e-07
2642.36	-0.0259948	8.99997e-08
2641.39	-0.0260033	-4.83648e-06
2640.43	-0.0260118	-1.44943e-05
2639.47	-0.0260344	-1.4409e-05
2638.5	-0.0260712	4.79589e-06
2637.54	-0.0261076	1.40583e-05
2636.57	-0.0261165	4.50921e-06
2635.61	-0.0261397	1.44948e-05
2634.64	-0.0261486	1.45009e-05
2633.68	-0.0261295	6.09018e-09
2632.72	-0.0261384	9.59452e-06
2631.75	-0.0261193	4.85258e-06
2630.79	-0.0261002	2.24185e-07
2629.82	-0.0260949	1.94195e-05
2628.86	-0.0260614	1.91354e-05
2627.89	-0.0260139	4.50036e-06
2626.93	-0.0259666	4.50668e-06
2625.97	-0.0259196	-2.53787e-07
2625	-0.0258587	-1.47335e-05
2624.04	-0.0258261	-1.47495e-05
2623.07	-0.0257938	-1.47715e-05
2622.11	-0.0257757	-9.91783e-06
2621.14	-0.0257721	-4.96247e-06
2620.18	-0.0257542	-1.94694e-05
2619.21	-0.0257648	-5.07519e-06
2618.25	-0.0257896	1.41887e-05
2617.29	-0.0257724	-5.0829e-06
2616.32	-0.0257836	-5.07911e-06
2615.36	-0.0257948	-4.20413e-07
2614.39	-0.0257924	-1.97116e-05
2613.43	-0.0258184	-1.48402e-05
2612.46	-0.0258587	4.45128e-06
2611.5	-0.0258854	-2.17542e-07
2610.54	-0.0259121	-4.88634e-06
2609.57	-0.025953	-1.10074e-08
2608.61	-0.0259797	4.66403e-06
2607.64	-0.0260206	1.4219e-05
2606.68	-0.0260337	4.66892e-06
2605.71	-0.0260468	-2.05516e-07
2604.75	-0.0260741	9.45065e-06
2603.78	-0.0260735	4.67471e-06
2602.82	-0.0260868	4.47417e-06
2601.86	-0.0260865	4.4744e-06
2600.89	-0.0260865	-2.02155e-07
2599.93	-0.0260865	-9.85881e-06
2598.96	-0.0260868	-1.47367e-05
2598	-0.0261153	-5.17864e-06
2597.03	-0.0261302	-9.95276e-06
2596.07	-0.0261592	-5.17253e-06
2595.11	-0.0262026	4.4862e-06
2594.14	-0.0262183	-9.84004e-06
2593.18	-0.0262619	-9.9356e-06
2592.21	-0.026306	9.27009e-06
2591.25	-0.0263502	1.90159e-05
2590.28	-0.0263667	9.56057e-06
2589.32	-0.0263829	-1.45015e-05
2588.35	-0.0263995	-2.41373e-05
2587.39	-0.0264581	-4.84565e-06
2586.43	-0.0265027	9.5675e-06
2585.46	-0.0265473	4.50575e-06
2584.5	-0.026578	-4.56843e-07
2583.53	-0.0266234	1.90887e-05
2582.57	-0.0266546	1.92772e-05
2581.6	-0.0266438	9.62892e-06
2580.64	-0.026675	1.91487e-05
2579.68	-0.0266361	-4.95464e-06
2578.71	-0.0266394	-1.4481e-05
2577.75	-0.0266428	2.76076e-09
2576.78	-0.0266461	-9.79482e-06
2575.82	-0.0266495	-5.22897e-06
2574.85	-0.0266815	1.89289e-05
2573.89	-0.0266715	2.87023e-05
2572.93	-0.0266615	2.38265e-05
2571.96	-0.0266097	-3.20364e-07
2571	-0.026572	-2.4249e-05
2570.03	-0.0265488	-1.90976e-05
2569.07	-0.0265533	-4.65417e-06
2568.1	-0.0265436	4.63911e-06
2567.14	-0.0265481	1.88452e-05
2566.17	-0.026525	1.41912e-05
2565.21	-0.026488	-3.52995e-08
2564.25	-0.0264649	9.4233e-06
2563.28	-0.0264279	9.32112e-06
2562.32	-0.0263772	-4.97368e-06
2561.35	-0.0263407	-1.52531e-07
2560.39	-0.0263041	4.67393e-06
2559.42	-0.0262538	-1.44052e-05
2558.46	-0.0262174	-1.45968e-05
2557.5	-0.0262091	9.19807e-06
2556.53	-0.0261732	9.48949e-06
2555.57	-0.0261374	-4.6574e-06
2554.6	-0.0261014	9.46138e-06
2553.64	-0.0260794	2.35739e-05
2552.67	-0.0260019	4.53142e-06
2551.71	-0.0259526	4.60907e-06
2550.74	-0.0258892	4.61531e-06
2549.78	-0.0258122	-4.99471e-06
2548.82	-0.025763	-2.9518e-07
2547.85	-0.0256865	-1.4459e-05
2546.89	-0.0256377	-1.91362e-05
2545.92	-0.025603	-1.44147e-05
2544.96	-0.0255683	-1.43968e-05
2543.99	-0.0255616	1.40962e-05
2543.03	-0.0255409	2.3651e-05
2542.07	-0.025479	4.60445e-06
2541.1	-0.0254444	-3.89411e-07
2540.14	-0.025383	-1.44859e-05
2539.17	-0.0253491	-1.89294e-05
2538.21	-0.0253292	-4.59649e-06
2537.24	-0.0253091	4.62151e-06
2536.28	-0.0252889	9.05942e-06
2535.31	-0.0252555	-1.50159e-07
2534.35	-0.0252222	1.55367e-07
2533.39	-0.0252024	1.89503e-05
2532.42	-0.025155	1.86096e-05
2531.46	-0.025094	-9.7895e-06
2530.49	-0.0250334	-2.35906e-05
2529.53	-0.0250141	2.54176e-07
2528.56	-0.0249807	6.33423e-08
2527.6	-0.0249335	-2.84603e-05
2526.64	-0.0249279	-3.30417e-05
2525.67	-0.024936	-1.39621e-05
2524.71	-0.0249715	9.59064e-06
2523.74	-0.0249793	9.37038e-06
2522.78	-0.0249871	-4.91745e-06
2521.81	-0.0249952	-4.80717e-06
2520.85	-0.0250171	2.38377e-07
2519.89	-0.0250252	5.05246e-06
2518.92	-0.0250464	1.88468e-05
2517.96	-0.0250404	2.34213e-05
2516.99	-0.0250207	1.41877e-05
2516.03	-0.0249872	2.78542e-07
2515.06	-0.0249535	-9.22888e-06
2514.1	-0.0249332	-9.42669e-06
2513.13	-0.0249133	-1.38889e-05
2512.17	-0.0249067	-8.75582e-06
2511.21	-0.0249136	7.46845e-07
2510.24	-0.0249058	1.41597e-05
2509.28	-0.0249117	2.76663e-05
2508.31	-0.0248636	1.85891e-05
2507.35	-0.0248291	1.88798e-05
2506.38	-0.024767	2.34376e-05
2505.42	-0.0246913	1.39506e-05
2504.46	-0.024602	4.80493e-06
2503.49	-0.0245128	-4.10415e-06
2502.53	-0.024423	-8.54297e-06
2501.56	-0.0243463	-4.07349e-06
2500.6	-0.024269	4.83637e-06
2499.63	-0.0241917	1.41834e-05
2498.67	-0.0241008	1.4638e-05
2497.7	-0.0239956	1.45287e-05
2496.74	-0.0238899	1.39625e-05
2495.78	-0.0237572	9.05853e-06
2494.81	-0.0236382	4.85691e-06
2493.85	-0.0234922	-8.31785e-06
2492.88	-0.0233723	-8.41814e-06
2491.92	-0.0232516	-1.92893e-08
2490.95	-0.023131	8.84042e-06
2489.99	-0.023011	2.80125e-05
2489.03	-0.0228638	1.95422e-05
2488.06	-0.0226887	5.17239e-06
2487.1	-0.0225397	4.17823e-06
2486.13	-0.0223512	-4.9205e-06
2485.17	-0.0222033	5.19927e-06
2484.2	-0.0220281	1.93735e-05
2483.24	-0.0218517	9.38126e-06
2482.27	-0.0216484	-1.44023e-05
2481.31	-0.0214727	-2.30964e-05
2480.35	-0.0213107	-8.24065e-06
2479.38	-0.0211612	1.02276e-05
2478.42	-0.0209972	9.13674e-06
2477.45	-0.0208198	-9.73346e-06
2476.49	-0.0206569	-4.06306e-06
2475.52	-0.0205069	6.03358e-06
2474.56	-0.0203286	9.45837e-07
2473.6	-0.0201763	9.03312e-06
2472.63	-0.0199974	1.35819e-05
2471.67	-0.0198193	1.02369e-05
2470.7	-0.0196266	6.17054e-06
2469.74	-0.0194325	7.5406e-07
2468.77	-0.0192378	-4.54108e-06
2467.81	-0.0190434	-1.31638e-05
2466.84	-0.0188622	-1.22165e-05
2465.88	-0.0186928	-1.72297e-05
2464.92	-0.0185223	-3.19908e-05
2463.95	-0.0183925	-3.62487e-05
2462.99	-0.0182759	-2.57173e-05
2462.02	-0.018198	-6.36797e-06
2461.06	-0.0181045	-2.12245e-06
2460.09	-0.0180222	1.32346e-06
2459.13	-0.0179393	-7.80499e-06
2458.17	-0.0178425	-5.25208e-05
2457.2	-0.0177969	-6.61724e-05
2456.24	-0.0178161	-4.44795e-05
2455.27	-0.0178478	-4.07331e-05
2454.31	-0.0179197	-4.44945e-05
2453.34	-0.0180176	-2.92442e-05
2452.38	-0.0181531	-1.57976e-05
2451.42	-0.0182727	-3.15914e-05
2450.45	-0.0184327	-4.59709e-05
2449.49	-0.0186202	-4.46694e-05
2448.52	-0.0188465	-4.43918e-05
2447.56	-0.0190981	-4.13843e-05
2446.59	-0.01939	-2.43101e-05
2445.63	-0.0196968	-1.99038e-05
2444.66	-0.0200045	-3.38345e-05
2443.7	-0.0203536	-2.09828e-05
2442.74	-0.0207177	4.41581e-06
2441.77	-0.0210718	1.61068e-05
2440.81	-0.0214181	1.05531e-05
2439.84	-0.0217429	6.39668e-07
2438.88	-0.0220876	1.80145e-05
2437.91	-0.0224121	3.96284e-05
2436.95	-0.0227045	3.45823e-05
2435.99	-0.0229656	2.22774e-05
2435.02	-0.0232205	2.40427e-05
2434.06	-0.023454	2.90396e-05
2433.09	-0.0236662	3.4116e-05
2432.13	-0.0238577	3.67125e-05
2431.16	-0.0240124	2.63162e-05
2430.2	-0.0241541	2.35384e-05
2429.23	-0.0242816	1.44403e-05
2428.27	-0.0243818	5.97579e-06
2427.31	-0.0245088	1.76926e-05
2426.34	-0.0245921	1.29989e-06
2425.38	-0.0246842	-1.69726e-05
2424.41	-0.0247985	-2.23965e-05
2423.45	-0.0249092	-4.04175e-05
2422.48	-0.0250704	-3.80331e-05
2421.52	-0.0252522	-2.27975e-05
2420.56	-0.0254533	-2.8306e-05
2419.59	-0.0256618	-4.73133e-05
2418.63	-0.0259189	-4.12491e-05
2417.66	-0.0262096	-3.4845e-05
2416.7	-0.026505	-5.33359e-05
2415.73	-0.0268591	-6.40472e-05
2414.77	-0.0272467	-8.81039e-05
2413.8	-0.0276957	-0.000120419
2412.84	-0.0282458	-0.000112035
2411.88	-0.0288838	-0.000102451
2410.91	-0.029572	-0.000148089
2409.95	-0.0303712	-0.000186334
2408.98	-0.0313307	-0.000190036
2408.02	-0.0324026	-0.00021466
2407.05	-0.0336442	-0.000240344
2406.09	-0.035061	-0.000253626
2405.13	-0.0366597	-0.000229118
2404.16	-0.0384599	-9.90241e-05
2403.2	-0.0403441	0.000133625
2402.23	-0.042148	0.00044549
2401.27	-0.0436384	0.000785335
2400.3	-0.0445352	0.000997122
2399.34	-0.0446394	0.00100412
2398.38	-0.0440106	0.000863834
2397.41	-0.0427082	0.00058557
2396.45	-0.0409636	0.000222099
2395.48	-0.0390671	-7.03285e-05
2394.52	-0.037268	-0.000213529
2393.55	-0.0356314	-0.000275005
2392.59	-0.034196	-0.000308854
2391.62	-0.0329987	-0.000300341
2390.66	-0.0320258	-0.000258929
2389.7	-0.0312431	-0.000222074
2388.73	-0.0306118	-0.000183744
2387.77	-0.0301359	-0.000130673
2386.8	-0.0297343	-9.00126e-05
2385.84	-0.0294103	-7.1535e-05
2384.87	-0.0291196	-6.85033e-05
2383.91	-0.0288936	-5.4507e-05
2382.95	-0.028705	-4.42201e-05
2381.98	-0.0285361	-5.21053e-05
2381.02	-0.0284195	-3.56696e-05
2380.05	-0.0283308	-3.82423e-06
2379.09	-0.0282382	-1.06688e-05
2378.12	-0.0281366	-3.08515e-05
2377.16	-0.028088	-4.12625e-05
2376.19	-0.0280324	-5.75432e-05
2375.23	-0.0280584	-2.69909e-05
2374.27	-0.0280964	6.71624e-06
2373.3	-0.0281075	-1.44855e-05
2372.34	-0.0281407	-1.13644e-05
2371.37	-0.0281989	2.35629e-05
2370.41	-0.0282182	3.78103e-05
2369.44	-0.0282216	2.22798e-05
2368.48	-0.0281853	-1.80893e-05
2367.52	-0.0281791	-2.56411e-05
2366.55	-0.0282052	-7.54922e-06
2365.59	-0.0282116	-6.80713e-06
2364.62	-0.0282471	-2.109e-06
2363.66	-0.0282639	-2.68094e-06
2362.69	-0.0282952	-1.39612e-05
2361.73	-0.0283241	-1.81107e-05
2360.76	-0.0283841	-2.37538e-05
2359.8	-0.0284371	-1.43145e-05
2358.84	-0.0285424	4.05118e-05
2357.87	-0.028592	7.31288e-05
2356.91	-0.0285823	5.04026e-05
2355.94	-0.0285332	-1.3121e-05
2354.98	-0.0284751	-9.43764e-05
2354.01	-0.0285129	-9.29019e-05
2353.05	-0.0286434	-1.47615e-05
2352.09	-0.0287637	4.82382e-05
2351.12	-0.0288549	7.62715e-05
2350.16	-0.0288738	5.24778e-05
2349.19	-0.0288436	1.43794e-05
2348.23	-0.0288306	1.63816e-05
2347.26	-0.0287904	5.72549e-06
2346.3	-0.0287395	-3.05148e-05
2345.34	-0.0287204	-4.6881e-05
2344.37	-0.0287376	-3.10832e-05
2343.41	-0.0287873	3.19679e-06
2342.44	-0.0288264	1.39525e-05
2341.48	-0.0288449	-5.30991e-07
2340.51	-0.0288745	-1.57392e-05
2339.55	-0.0289041	-1.56711e-05
2338.58	-0.0289685	4.96568e-06
2337.62	-0.029009	1.65617e-05
2336.66	-0.0290481	1.06507e-05
2335.69	-0.0290655	1.01195e-05
2334.73	-0.0290965	2.90728e-05
2333.76	-0.0290925	3.90661e-05
2332.8	-0.0290601	4.29691e-05
2331.83	-0.0290054	3.60665e-05
2330.87	-0.0288982	-7.51489e-06
2329.91	-0.028813	-4.96246e-05
2328.94	-0.0287582	-6.64016e-05
2327.98	-0.0287655	-6.05362e-05
2327.01	-0.0288121	-1.79732e-05
2326.05	-0.0288948	5.23286e-05
2325.08	-0.0289185	7.90793e-05
2324.12	-0.0288713	3.4996e-05
2323.15	-0.028794	-2.3246e-05
2322.19	-0.0287455	-4.85097e-05
2321.23	-0.0287373	-2.56864e-05
2320.26	-0.0287615	2.027e-05
2319.3	-0.0287557	3.69173e-05
2318.33	-0.0287182	7.24017e-06
2317.37	-0.0286663	-4.2525e-05
2316.4	-0.0286538	-4.06778e-05
2315.44	-0.028701	1.14457e-05
2314.48	-0.0287082	2.98216e-05
2313.51	-0.0287023	1.80257e-05
2312.55	-0.0286755	-1.10842e-05
2311.58	-0.028651	-2.46871e-05
2310.62	-0.0286752	-5.10402e-06
2309.65	-0.0286718	9.58187e-06
2308.69	-0.0286897	2.52864e-05
2307.72	-0.0286646	2.35491e-05
2306.76	-0.0286305	-1.87004e-06
2305.8	-0.0285886	-1.97069e-05
2304.83	-0.0285767	-1.07682e-05
2303.87	-0.0285702	1.19814e-05
2302.9	-0.0285543	2.8238e-05
2301.94	-0.0285168	3.25004e-05
2300.97	-0.0284495	1.63946e-05
2300.01	-0.0283684	7.6899e-06
2299.05	-0.0282968	1.73906e-05
2298.08	-0.0281977	3.72659e-05
2297.12	-0.0280933	4.67594e-05
2296.15	-0.0279181	2.95283e-05
2295.19	-0.0277533	1.88897e-05
2294.22	-0.0275522	4.9482e-06
2293.26	-0.0273581	-1.12286e-05
2292.29	-0.027172	-2.50292e-05
2291.33	-0.0269957	-4.91274e-05
2290.37	-0.0268648	-6.33123e-05
2289.4	-0.0267768	-8.98076e-05
2288.44	-0.0267425	-0.00011843
2287.47	-0.0268201	-0.000100031
2286.51	-0.026966	-7.08061e-05
2285.54	-0.0271556	-5.14745e-05
2284.58	-0.0273963	-1.48952e-05
2283.62	-0.0276413	1.43914e-05
2282.65	-0.0278701	2.70879e-05
2281.69	-0.028085	3.66058e-05
2280.72	-0.0282648	3.8908e-05
2279.76	-0.0284218	3.72192e-05
2278.79	-0.0285458	3.57998e-05
2277.83	-0.0286499	4.00174e-05
2276.87	-0.0287224	4.16234e-05
2275.9	-0.0287612	3.45404e-05
2274.94	-0.0287774	3.01031e-05
2273.97	-0.0287716	1.76011e-05
2273.01	-0.0287444	6.39573e-06
2272.04	-0.0287306	7.78267e-06
2271.08	-0.0286928	-4.20121e-06
2270.11	-0.0286669	-9.2919e-06
2269.15	-0.0286535	2.02261e-06
2268.19	-0.0286303	6.40028e-06
2267.22	-0.0286083	1.48704e-05
2266.26	-0.0285751	2.25524e-05
2265.29	-0.0285196	1.95684e-06
2264.33	-0.0284539	-1.77344e-05
2263.36	-0.0284252	-1.22164e-05
2262.4	-0.0283846	-1.53051e-05
2261.44	-0.0283665	-7.56579e-06
2260.47	-0.02836	4.17669e-06
2259.51	-0.0283299	-7.38511e-06
2258.54	-0.0283231	-1.08618e-05
2257.58	-0.0283149	-1.17192e-05
2256.61	-0.028318	-1.76962e-05
2255.65	-0.0283341	-1.47941e-05
2254.68	-0.0283645	2.00888e-06
2253.72	-0.0283964	1.52795e-05
2252.76	-0.0284052	7.50448e-06
2251.79	-0.0284142	-6.21509e-07
2250.83	-0.028424	-7.49394e-08
2249.86	-0.0284338	-3.22723e-06
2248.9	-0.028443	-1.5011e-05
2247.93	-0.0284628	-2.3725e-05
2246.97	-0.0285058	-1.63516e-05
2246.01	-0.0285611	-3.91033e-06
2245.04	-0.0286164	7.26282e-07
2244.08	-0.0286708	4.4371e-06
2243.11	-0.0287248	1.1814e-05
2242.15	-0.0287675	1.17004e-05
2241.18	-0.0287988	1.20559e-08
2240.22	-0.0288301	4.79266e-07
2239.25	-0.0288727	1.23963e-05
2238.29	-0.0288913	3.49748e-06
2237.33	-0.0289104	-8.81363e-06
2236.36	-0.0289422	-3.45995e-08
2235.4	-0.0289739	1.24323e-05
2234.43	-0.0289933	1.19931e-05
2233.47	-0.029001	7.61596e-06
2232.5	-0.0290093	3.74425e-06
2231.54	-0.0290059	8.21857e-06
2230.58	-0.0290144	2.04606e-05
2229.61	-0.0289869	7.65171e-06
2228.65	-0.0289598	-8.85528e-06
2227.68	-0.0289454	-1.65104e-05
2226.72	-0.028931	-2.4233e-05
2225.75	-0.0289522	-2.02367e-05
2224.79	-0.028973	-4.17191e-06
2223.83	-0.0290181	2.06721e-05
2222.86	-0.0290272	2.93203e-05
2221.9	-0.0290236	8.50605e-06
2220.93	-0.0289957	-2.50012e-05
2219.97	-0.0290043	-3.34664e-05
2219	-0.0290373	-8.53737e-06
2218.04	-0.0290827	4.19012e-06
2217.07	-0.0291038	3.3514e-08
2216.11	-0.0291488	1.1954e-05
2215.15	-0.0291701	1.18959e-05
2214.18	-0.0291801	5.13745e-08
2213.22	-0.0292018	8.57918e-06
2212.25	-0.0292112	4.22045e-06
2211.29	-0.0292084	-4.301e-06
2210.32	-0.02923	4.10081e-06
2209.36	-0.0292275	1.27036e-05
2208.4	-0.0292368	1.27131e-05
2207.43	-0.0292096	1.3613e-07
2206.47	-0.0292064	-8.27794e-06
2205.5	-0.0291913	-3.91501e-06
2204.54	-0.0292003	8.94273e-06
2203.57	-0.0291844	1.30698e-05
2202.61	-0.029168	8.58716e-06
2201.64	-0.0291393	8.4741e-06
2200.68	-0.0291107	-3.69621e-06
2199.72	-0.0290695	-2.42016e-05
2198.75	-0.0290642	-1.59034e-05
2197.79	-0.0290703	4.65573e-06
2196.82	-0.0290641	4.59551e-06
2195.86	-0.0290576	4.87472e-06
2194.89	-0.0290505	1.75168e-05
2193.93	-0.0290306	2.5722e-05
2192.97	-0.0289859	1.74954e-05
2192	-0.0289285	-3.01714e-06
2191.04	-0.0288701	-1.11753e-05
2190.07	-0.0288353	-2.86876e-06
2189.11	-0.028787	5.27317e-06
2188.14	-0.0287504	1.78408e-05
2187.18	-0.0286885	1.37204e-05
2186.21	-0.0286134	-1.20252e-05
2185.25	-0.0285499	-1.35144e-05
2184.29	-0.0285115	5.4101e-06
2183.32	-0.0284507	3.57292e-06
2182.36	-0.0283938	-9.74336e-06
2181.39	-0.0283412	-8.75712e-06
2180.43	-0.0283046	6.31042e-06
2179.46	-0.0282572	1.30208e-05
2178.5	-0.0281969	-7.10296e-06
2177.54	-0.0281352	-2.49853e-05
2176.57	-0.02811	-9.94808e-06
2175.61	-0.0280861	6.02489e-06
2174.64	-0.0280522	2.84225e-06
2173.68	-0.0280195	1.23162e-06
2172.71	-0.027986	-8.5097e-06
2171.75	-0.0279492	-2.31774e-05
2170.79	-0.0279447	-2.19236e-05
2169.82	-0.0279467	-8.84012e-06
2168.86	-0.0279674	7.7413e-06
2167.89	-0.0279699	6.54186e-06
2166.93	-0.0279675	6.51533e-07
2165.96	-0.0279741	-5.03493e-07
2165	-0.0279657	-4.7636e-06
2164.03	-0.0279797	-4.5232e-06
2163.07	-0.0279778	-1.51456e-05
2162.11	-0.0279986	-2.21321e-05
2161.14	-0.0280341	-1.28695e-05
2160.18	-0.028082	-4.53127e-06
2159.21	-0.028128	1.03123e-06
2158.25	-0.0281787	1.66141e-05
2157.28	-0.0282189	1.05315e-05
2156.32	-0.0282269	-2.27615e-05
2155.36	-0.0282791	-1.16951e-05
2154.39	-0.0283415	2.36274e-05
2153.43	-0.0283734	2.07632e-05
2152.46	-0.0283872	-2.91275e-07
2151.5	-0.0284071	-1.12396e-06
2150.53	-0.0284337	1.3539e-05
2149.57	-0.028444	1.51111e-05
2148.6	-0.0284406	4.75003e-06
2147.64	-0.0284369	1.56405e-05
2146.68	-0.0284337	1.52978e-05
2145.71	-0.028384	-4.91577e-06
2144.75	-0.0283821	-4.41614e-06
2143.78	-0.0283455	-1.1503e-05
2142.82	-0.0283434	-1.48294e-05
2141.85	-0.0283406	-2.79622e-06
2140.89	-0.0283481	6.23261e-07
2139.93	-0.0283439	1.51242e-07
2138.96	-0.0283509	3.6002e-06
2138	-0.0283467	2.47399e-06
2137.03	-0.0283432	-1.12388e-05
2136.07	-0.0283423	-9.43821e-06
2135.1	-0.0283683	9.15468e-06
2134.14	-0.0283655	-9.83158e-07
2133.17	-0.0283666	-1.33861e-05
2132.21	-0.0283915	1.15116e-06
2131.25	-0.0284041	-7.56361e-06
2130.28	-0.0284142	-9.76665e-06
2129.32	-0.0284636	1.32228e-05
2128.35	-0.0284653	2.01019e-05
2127.39	-0.0284846	3.01864e-05
2126.42	-0.0284578	2.59702e-05
2125.46	-0.0284174	1.46025e-05
2124.5	-0.0283745	3.60234e-06
2123.53	-0.0283075	-1.4881e-05
2122.57	-0.0282806	-1.87988e-05
2121.6	-0.0282411	-1.52531e-05
2120.64	-0.0282417	-4.40236e-06
2119.67	-0.0282192	-7.81925e-06
2118.71	-0.0282155	-1.49591e-05
2117.74	-0.0282202	-3.89644e-06
2116.78	-0.0282331	-3.38324e-06
2115.82	-0.0282326	-1.75375e-05
2114.85	-0.0282605	-1.80816e-05
2113.89	-0.0282961	-1.43556e-06
2112.92	-0.0283408	1.88459e-05
2111.96	-0.0283639	2.5473e-05
2110.99	-0.028366	1.46164e-05
2110.03	-0.0283573	-1.80677e-09
2109.07	-0.0283485	-7.48712e-06
2108.1	-0.0283506	-1.80711e-05
2107.14	-0.0283529	-2.84697e-05
2106.17	-0.0283968	-1.05696e-05
2105.21	-0.0284405	1.0729e-05
2104.24	-0.0284738	1.43679e-05
2103.28	-0.0284967	7.42354e-06
2102.32	-0.0285089	-3.22165e-06
2101.35	-0.0285312	-1.40349e-05
2100.39	-0.0285533	-2.8599e-05
2099.42	-0.0286067	-2.55796e-05
2098.46	-0.0286813	2.01254e-06
2097.49	-0.0287569	2.1811e-05
2096.53	-0.0288034	2.72012e-05
2095.56	-0.0288434	2.68372e-05
2094.6	-0.0288461	7.19875e-06
2093.64	-0.0288515	-1.1203e-05
2092.67	-0.0288677	-8.51413e-06
2091.71	-0.0288924	-3.47863e-06
2090.74	-0.0289142	3.98256e-06
2089.78	-0.0289434	1.44638e-05
2088.81	-0.0289491	1.40383e-05
2087.85	-0.0289522	9.86434e-06
2086.89	-0.028943	2.28254e-06
2085.92	-0.0289322	-1.20471e-05
2084.96	-0.0289302	-1.19961e-05
2083.99	-0.0289473	2.10854e-06
2083.03	-0.0289525	-1.61787e-06
2082.06	-0.0289563	1.77566e-06
2081.1	-0.0289794	1.57561e-05
2080.13	-0.0289601	4.8982e-06
2079.17	-0.0289604	7.01126e-07
2078.21	-0.0289496	1.02214e-05
2077.24	-0.0289393	6.22386e-06
2076.28	-0.0289093	3.24184e-06
2075.31	-0.0289001	1.09147e-05
2074.35	-0.0288595	2.43261e-07
2073.38	-0.0288289	-1.44251e-05
2072.42	-0.028809	-5.01861e-07
2071.46	-0.0287999	1.03689e-05
[truncated: 1,734 more rows]

## Sheet: figure_4_c
pump freq	probe freq	2d-ir data
1455.17	1835.65	-0.00122548	0.00325621	-0.000912383	-0.000874378	-0.000416787	0.000312413	-0.000712644	0.000410949	0.000498183	-0.000349464	-8.50661e-05	9.75003e-05	-0.00037487	0.000322237	-0.000267728	-0.000153535	0.000166689	0.00021264	1.66596e-05	-7.88024e-05	-0.000153015	0.000623819	-0.000113104	-0.000306528	-0.000246262	-0.000188234	-5.32981e-05	2.99932e-05	0.000281567	0.000281566	0.000730387	0.000788561	0.0015224	0.00139039	0.00172287	0.00278639	0.0026546	0.00247723	0.00261689	0.00259214	0.00187916	0.00115984	0.000104004	-0.00026202	-0.000197458	-0.000912326	-0.000973464	-0.00104066
1462.64	1833.05	-0.000644103	0.00274717	-0.000722393	-0.000391062	0.000124853	-0.000335833	-0.000760906	2.86034e-05	0.000272735	-0.000213098	-0.000231537	-8.38089e-05	3.41607e-05	0.000187603	-0.000333889	-1.47326e-05	0.00014064	0.000187704	-0.000115151	-0.00018544	-9.98445e-05	0.000365655	-0.000131878	-0.000209683	-0.000188415	-0.000193763	-1.82845e-05	0.000124207	0.000271383	0.000363883	0.00073413	0.000996524	0.00147242	0.00147712	0.00185859	0.00274376	0.00276321	0.00252818	0.00260314	0.0026163	0.00192511	0.00130371	0.00036799	-9.71441e-06	8.41019e-05	-0.000564162	-0.000621159	-0.000692189
1470.11	1830.47	0.000492111	0.00113917	0.000645735	0.00047157	0.00109221	-0.000843655	-0.000710766	-0.00051955	-6.91336e-05	0.000134994	-0.00052089	-0.000335029	0.000535545	-0.000111142	-0.000556338	2.35445e-05	-3.08619e-05	-1.13816e-05	-0.000282072	-0.000410531	-5.85769e-05	-0.000250673	-0.000302442	-7.65742e-05	-0.000102437	-0.00024636	-8.43116e-05	0.000213593	1.31721e-05	0.000422796	0.000629577	0.00119704	0.00131967	0.00162364	0.00204754	0.00243608	0.00264756	0.00251047	0.0024974	0.0026032	0.00206788	0.0014971	0.00074662	0.000257198	0.000373855	-0.000101764	-0.000156987	-0.000146301
1477.59	1827.89	0.00115	0.000333457	0.00129015	0.000664619	0.00126985	-0.00134511	-0.000311542	-0.000772056	-0.000376032	0.000405142	-0.000473897	-0.000373218	0.000575695	-0.00027136	-0.000343806	-3.04849e-05	-0.000259968	-0.00022413	-0.000241141	-0.000373955	-9.91117e-05	-0.000518441	-0.000284969	-1.48165e-05	-6.73949e-05	-0.000168174	-9.39755e-05	0.000210203	-0.00016943	0.000488776	0.000569925	0.00117499	0.00114308	0.00163567	0.00214542	0.00228789	0.00254804	0.00257238	0.00241435	0.00253223	0.00208872	0.00150828	0.000903597	0.000417966	0.000385654	6.66452e-05	2.52026e-05	1.82191e-05
1485.06	1825.32	0.00084766	0.00077765	0.000836293	0.000371963	0.000340936	-0.0008254	6.27123e-05	-0.000451028	-0.000382379	0.000327748	-0.000175566	-0.000200171	1.55986e-05	-0.000111814	7.94228e-05	-0.000119443	-0.000309971	-0.000324383	-9.59147e-05	-0.000179634	-0.000177909	-0.000310381	-0.000213204	-7.55655e-05	-0.000121026	-5.62572e-05	-0.000116708	5.96918e-05	-0.00026551	0.000431923	0.000508719	0.000793269	0.000887431	0.00139291	0.00193265	0.00223238	0.00233571	0.00250772	0.00227491	0.00231792	0.00200661	0.00131978	0.000681064	0.000280549	-6.85801e-06	-0.000264489	-0.000312246	-0.000383411
1492.53	1822.76	0.000257717	0.00182513	-0.000135274	0.000143298	-0.00113008	0.000713732	5.56335e-05	0.000222641	7.02322e-05	-6.63896e-05	0.000123053	-2.93753e-05	-0.00059825	0.000186602	0.000272016	-0.000154038	-5.66994e-05	-0.000354594	-5.16693e-05	-7.96544e-05	-0.000258261	2.7782e-05	-0.000250541	-0.000246101	-0.000242713	-8.57258e-05	-0.00023756	-0.000192064	-0.000355838	0.000213847	0.000355514	0.000246173	0.000576536	0.000997532	0.00137913	0.00207616	0.00192085	0.00217462	0.00197719	0.00193873	0.00180865	0.00102869	0.000283156	-4.9434e-05	-0.000570626	-0.000854736	-0.000955006	-0.0010674
1500.01	1820.2	-3.24865e-06	0.00243207	-0.00116615	-0.00014284	-0.00177035	0.00112125	-0.000252953	0.000341439	0.000532171	-0.00038946	0.000261625	2.11389e-05	-0.000701655	0.000291224	0.000314398	-9.91203e-05	0.000274387	-0.000231818	-2.7495e-05	6.57533e-05	-0.000132032	0.000263783	-0.000191922	-0.000296703	-0.000258024	-4.92326e-05	-0.000178826	-0.000197407	-0.000174863	0.000172127	0.000394771	0.000164581	0.000531907	0.000823665	0.00108229	0.0020505	0.00176662	0.00206765	0.00194431	0.00179724	0.00176658	0.00102979	0.00033813	4.71056e-05	-0.000567699	-0.000876154	-0.00105652	-0.00116768
1507.48	1817.65	0.00047378	0.0015258	-0.000853306	-0.000483621	-0.00144807	0.00111945	-0.000331163	0.000306294	0.000679764	-0.000297307	0.000109988	8.37797e-05	-0.000714854	0.000207827	3.94361e-05	-0.000258994	0.000350366	-0.000176608	3.63973e-05	0.000165562	6.23541e-05	0.000172561	-0.000201462	-0.000310703	-0.000224291	-5.58893e-05	-0.00012283	-9.75934e-05	-6.78819e-05	0.000211647	0.000454857	0.000277825	0.000697198	0.00088363	0.00103369	0.00186861	0.00146559	0.00198094	0.00204064	0.00178799	0.00187394	0.00119314	0.000595951	0.000246869	-0.00034801	-0.000623462	-0.000843742	-0.000837256
1514.95	1815.11	0.0013133	0.000901917	-0.000711475	-0.000689298	-0.000839955	0.000283694	-6.46409e-05	0.000373845	0.0001831	-2.90159e-05	-8.40904e-05	0.000121762	-0.000600737	0.000144306	-9.83431e-05	-0.000231884	0.000254709	-0.000182319	-5.80584e-05	0.000208289	0.000115754	-1.94452e-05	-0.000149406	-0.000319019	-0.000193826	-5.72351e-05	-2.23174e-05	-2.11713e-05	8.78908e-05	0.000316694	0.000478731	0.000433092	0.000892175	0.000977114	0.00110396	0.00168668	0.00124977	0.00181534	0.00205502	0.00166648	0.00173058	0.00130353	0.000770785	0.00049288	-6.83647e-05	-0.000304934	-0.00045585	-0.000463735
1522.43	1812.58	0.00163224	0.000861275	-0.000235612	-0.000586454	-0.000238841	-0.000200144	7.58832e-05	0.000710591	-0.000446809	0.000115501	-0.000297389	0.000163619	-0.000439413	4.07523e-05	-0.000278241	-8.60202e-05	0.000135974	-0.00027276	-0.000322132	8.03998e-05	3.44155e-05	-0.000300067	-0.000233942	-0.000294461	-0.000179365	-4.70731e-05	-5.34841e-05	-3.14579e-05	0.000147703	0.000298655	0.000349342	0.0004929	0.000958275	0.00102611	0.00113571	0.00129371	0.000940324	0.00148637	0.00186928	0.00136756	0.00147166	0.0013249	0.000758377	0.000563405	0.000135011	-6.70605e-05	-0.000171237	-0.000150844
1529.9	1810.06	0.00157092	0.0011358	-0.000363931	-0.000257402	-0.000344956	-0.000285423	5.74691e-05	0.00146125	-0.000669464	0.000106124	-0.000352285	0.000229622	-0.000145004	3.96332e-05	-0.0003425	4.54495e-05	0.000113626	-0.000394386	-0.00056655	-7.38609e-05	-0.000140299	-0.000414731	-0.000248864	-0.0003094	-0.000203746	-0.000123906	-0.000184463	-0.000144569	0.00016605	0.000210122	0.000126035	0.000477702	0.000842031	0.000980615	0.000951499	0.000965287	0.000679357	0.00107605	0.00142945	0.000925922	0.000943563	0.00105516	0.000558468	0.000484989	0.000162965	-4.17444e-05	-0.000217083	-0.000185532
1537.37	1807.54	0.00129395	0.000324704	-0.000612573	3.74175e-05	-0.00022181	-0.000623463	-0.000111547	0.0018777	-0.000622214	0.0001108	-0.000430564	0.000256303	0.000120344	0.000109501	-0.000268995	2.40482e-05	7.70813e-05	-0.000285523	-0.000539496	-6.84083e-05	-8.15315e-05	-0.000322017	-0.000120604	-0.000199642	-0.000123374	-0.000152963	-0.000136204	-9.08737e-05	0.000296111	0.000275504	0.000173148	0.000612165	0.000770053	0.0009881	0.000962185	0.000981072	0.000708798	0.000883231	0.00116256	0.000745309	0.000598057	0.000776996	0.000468549	0.000471963	0.000299118	0.000152859	-0.000193919	-9.14858e-05
1544.84	1805.03	0.00126752	-0.00119074	-6.3176e-05	3.24681e-05	0.000251824	-0.000951167	-1.76388e-05	0.00156565	-0.000356895	0.000191127	-0.000522904	0.000168624	0.000194563	2.82583e-05	-0.000384795	-0.000179247	3.01362e-05	-9.51509e-05	-0.000297282	-6.32117e-05	7.69451e-05	-0.000220765	1.03976e-05	-5.7496e-05	-1.35868e-05	-0.000164244	1.75131e-05	3.37052e-05	0.000377887	0.000349713	0.000365772	0.000672904	0.000807561	0.00103857	0.00110442	0.00112854	0.000815573	0.000781363	0.00103276	0.000675428	0.000424865	0.000462294	0.000320418	0.000319322	0.000306859	0.000301128	-0.00017395	3.04276e-05
1552.32	1802.53	0.000477182	-0.0018773	0.000484725	2.69473e-05	0.000788451	-0.00171983	6.92574e-05	0.000192395	-0.000113125	0.000120387	-0.000471695	6.33509e-05	0.000287407	-0.000178008	-0.000392705	-0.000204493	0.000135853	0.000177173	-3.79931e-05	4.64727e-05	0.000245694	-7.83711e-05	0.00024678	0.000113326	0.000216851	2.97435e-05	0.000420468	0.000321799	0.000615532	0.000531243	0.000716521	0.000877199	0.00113695	0.00124656	0.00147007	0.00154144	0.00128293	0.00106359	0.00124266	0.000800814	0.000482148	0.00029184	0.000231335	0.000221033	0.000349598	0.00044764	8.50904e-05	0.000261471
1559.79	1800.03	-0.00104304	-0.00146899	0.00100431	3.70412e-05	0.000797961	-0.00137465	-3.60537e-05	-0.000912609	8.87374e-05	-7.61632e-05	-0.000360101	0.000147992	0.000217491	-0.000420306	-0.000448681	-0.000259495	0.000213102	0.000331247	0.000200853	0.000146753	0.000324302	-1.07354e-05	0.000356179	0.000190103	0.000384679	0.000265556	0.000690999	0.00057972	0.000699173	0.000613705	0.000933614	0.00103465	0.00147623	0.00148403	0.00177168	0.00184732	0.00165598	0.00157782	0.0015127	0.0010109	0.000822289	0.000263137	0.000118762	2.54601e-05	0.000226706	0.000347653	0.000243144	0.000422635
1567.26	1797.54	-0.00171186	0.000120114	0.000147382	-3.68331e-05	-3.52562e-05	-0.000259223	-0.000207572	-0.000836035	2.7624e-05	-0.00025134	-0.000105345	0.000205473	0.000146913	-0.000275071	-0.000264739	-0.000279311	0.000115472	0.000220932	0.000320129	0.000179716	0.000146737	2.61347e-05	0.000380469	9.01509e-05	0.000315623	0.000289158	0.000653118	0.000591562	0.000631252	0.000502371	0.000883149	0.000962098	0.00147685	0.00149579	0.00168155	0.00200958	0.00184543	0.00195933	0.00149827	0.00112091	0.000907382	0.000137411	-0.000131696	-0.000254348	-0.000217401	-0.000125872	1.60665e-05	6.61023e-05
1574.74	1795.06	-0.00111846	0.000889527	-0.000214186	-0.000140288	7.107e-05	0.0004212	-0.000586603	-0.000638767	-0.000379063	-0.000231957	-8.41857e-05	4.16476e-06	0.000192804	1.94999e-06	-5.10438e-05	-0.000252109	-0.000194147	-4.15234e-05	0.000274005	7.23593e-05	3.21475e-05	-0.000180462	0.000229603	0.000124651	0.000238862	0.000227854	0.000440235	0.000591946	0.000542992	0.000351596	0.000824094	0.0009006	0.00133248	0.00145996	0.00168295	0.00199869	0.00199935	0.0021836	0.00158802	0.0014029	0.00108534	0.000272329	-0.000157521	-0.000387254	-0.000456606	-0.000366201	-9.37151e-05	-8.21977e-05
1582.21	1792.59	0.000266821	0.00124753	0.000129467	-0.000154042	0.000683995	4.02301e-05	-0.000699865	-0.000809704	-0.000668868	1.0224e-06	-0.000264119	-0.00031868	0.00031165	0.000136002	-4.37762e-05	-0.000237704	-0.000379798	-0.000327239	0.000102209	-0.00021565	-2.65025e-05	-0.000479894	6.65436e-05	0.000162169	0.000164287	7.93327e-05	0.000166766	0.000527253	0.000459069	0.000220061	0.00069708	0.00082731	0.00114384	0.00137949	0.00168417	0.00191447	0.00213941	0.0021334	0.00177112	0.00160115	0.00113843	0.000480399	-5.88391e-05	-0.000404474	-0.000539347	-0.000545627	-0.00028899	-0.000211576
1589.68	1790.12	0.000698456	0.00133081	0.000712544	0.000400103	0.00117769	-0.000665381	-0.000677568	-0.00117044	-0.000918906	0.000125466	-0.000463126	-0.000476061	0.000257429	0.000203173	-6.06712e-05	-0.000247815	-0.000269196	-0.000309471	-9.58457e-06	-0.000443542	3.0785e-05	-0.000680477	-4.45854e-05	0.000124563	0.000185629	-3.70148e-05	7.62046e-05	0.000432609	0.00038185	0.000197139	0.000549025	0.000786951	0.0010075	0.00124896	0.00170459	0.00188873	0.00216762	0.00196278	0.00201974	0.00173124	0.00117496	0.000616045	8.31559e-05	-0.000404133	-0.000596862	-0.000769377	-0.000551288	-0.000379188
1597.16	1787.66	0.000760194	0.00152191	0.00131745	0.000805805	0.000922672	-0.000428247	-0.000306676	-0.00084089	-0.000986253	0.000177796	-0.000450302	-0.000389505	7.72897e-05	2.16421e-05	-0.000278885	-0.000365594	-7.57001e-05	-0.000201341	-4.69157e-06	-0.000607656	2.93328e-06	-0.000870362	-0.000221655	-4.39028e-05	2.85939e-05	-0.000238059	-0.000111959	9.74626e-05	5.64036e-05	-2.01257e-05	0.000225526	0.000537608	0.000667204	0.000914303	0.0015082	0.00162011	0.0017478	0.00164882	0.00185868	0.00153066	0.00103775	0.00043307	6.91183e-05	-0.00056092	-0.000851813	-0.00111787	-0.000991662	-0.000757791
1604.63	1785.21	0.000682604	0.00185542	0.00110921	0.000734104	0.000177812	8.64869e-05	1.36484e-05	-0.0003622	-0.00071636	0.000285457	-0.000189564	-0.000207497	5.56186e-05	-1.62737e-05	-0.000296373	-0.00040972	0.00011015	-0.000161883	3.69453e-06	-0.000512916	-0.000189369	-0.000882	-0.000319377	-0.000160604	-0.000218486	-0.000437118	-0.000261602	-0.000255488	-0.000193217	-0.000293218	-1.23741e-05	0.000332707	0.000298781	0.000582133	0.00121151	0.00135124	0.00134239	0.00146089	0.00157235	0.00125977	0.000776057	0.000182783	4.30636e-05	-0.000652078	-0.00106045	-0.00131678	-0.00129266	-0.00120864
1612.1	1782.76	0.000157776	0.00108697	0.001107	0.000263073	6.97646e-05	0.000506343	-2.41881e-05	-0.000282705	-0.000219956	0.000359802	-1.13572e-06	-3.3357e-06	0.000103994	3.49952e-05	-0.00010464	-0.00042998	0.000148941	-0.000204142	-6.05793e-08	-0.000228226	-0.000269826	-0.000689541	-0.000332615	-1.75214e-05	-0.000264644	-0.000432351	-0.000277753	-0.000293333	-0.000225873	-0.000286677	0.00010968	0.000426435	0.000293267	0.000585053	0.00122443	0.00127676	0.0012805	0.00158743	0.00157619	0.0012817	0.00089348	0.000352262	0.00024563	-0.000447741	-0.000823272	-0.00102786	-0.0010712	-0.0011173
1619.58	1780.33	-0.000374857	0.000319777	0.000399831	-0.000170978	-4.60815e-05	0.000227342	-6.64468e-05	-0.000257955	0.000434397	0.000247966	0.000213426	0.000170244	0.000161035	0.000245029	0.000188576	-0.000404504	0.000166261	-0.000190187	-6.9635e-06	5.18541e-05	-0.000260428	-0.000246456	-0.000155929	0.000103672	-0.000160022	-0.000287076	-0.000187699	-0.000155267	-8.05079e-05	-7.00266e-05	0.000357678	0.000564289	0.000555416	0.000770631	0.00120847	0.00143915	0.00149314	0.00171712	0.00160125	0.0013339	0.00100538	0.000666981	0.000392553	-0.000103025	-0.000528773	-0.000786328	-0.000889161	-0.00104819
1627.05	1777.9	-0.000964461	-0.00105096	-0.000264115	3.35463e-05	3.17874e-05	-0.000358007	-0.00021387	-0.000177501	0.000821063	-4.06367e-05	0.000337099	0.0002118	0.000199274	0.000512303	0.00040054	-0.000286631	0.000191982	7.49695e-05	6.70444e-06	0.000241892	-5.55786e-05	0.000140798	1.16549e-05	0.000187075	0.000110694	-3.32135e-05	3.21374e-05	8.91995e-05	8.72596e-05	0.000205226	0.00055728	0.000610577	0.000902546	0.000976237	0.00115206	0.0015646	0.00164988	0.00169834	0.0016167	0.0015065	0.00122974	0.000967023	0.000495754	0.000134405	-0.000328195	-0.000661668	-0.000689063	-0.000882293
1634.52	1775.47	-0.000750501	-0.00171916	-0.000655845	-2.16607e-05	-0.000359221	-0.000810966	6.25069e-05	0.000262477	0.00103295	-5.23908e-05	0.000391807	8.56239e-05	0.000269098	0.000392363	0.000347269	-0.00010524	0.000249564	0.000309084	-7.67091e-06	0.000242801	8.45359e-05	0.000343893	9.72919e-05	0.000116256	0.000155483	9.03373e-05	0.000100627	0.000127335	0.000115496	0.00027558	0.000506747	0.000396852	0.000901519	0.000908598	0.000896501	0.00140799	0.00154598	0.0014639	0.00146273	0.00149913	0.00125545	0.00100038	0.000550339	0.000220648	-0.000241509	-0.000666782	-0.000673223	-0.000875845
1641.99	1773.05	-0.000697922	-0.00118518	-0.000744219	-0.000201617	-0.000782982	-0.000802137	0.000313163	0.000421892	0.000806916	0.00022021	0.000340349	-0.000169842	0.000142824	0.000287831	0.000312527	1.37583e-05	0.000323352	0.000390112	-3.0718e-05	0.000223626	0.000103955	0.000401187	8.30658e-05	2.29987e-05	7.90912e-05	0.000142843	0.000143341	8.74959e-05	0.000121139	0.000223938	0.000359713	0.000162869	0.000579662	0.000664094	0.000629295	0.0011509	0.0012505	0.00128046	0.00147829	0.00154746	0.00131714	0.0010428	0.000677414	0.000240231	-0.000142229	-0.000554453	-0.000639398	-0.000852055
1649.47	1770.64	-0.000734023	-0.000133983	-0.000368754	-0.00028667	-0.000714666	8.95385e-05	0.000455644	0.000540007	4.87957e-05	0.00036393	0.000204743	-0.000451423	-0.000135574	0.00035676	0.000270501	2.54349e-05	0.00022645	0.000147213	-9.31396e-05	9.40349e-05	3.84499e-05	0.000217423	-7.90028e-05	-2.07232e-05	-3.0738e-05	0.000126571	3.47734e-05	-5.69769e-05	-4.22351e-05	8.53531e-05	9.30667e-05	-9.67891e-05	-9.05678e-06	0.000263504	0.000355215	0.000792132	0.000719871	0.00108805	0.00134478	0.00144053	0.00135904	0.00109388	0.000815201	0.000308597	3.05545e-05	-0.000273029	-0.000490312	-0.000674401
1656.94	1768.24	-0.000890469	0.00160894	-0.000503495	-0.000194248	-0.000666816	0.000857623	0.000421178	0.000780429	-0.000432862	0.000239221	1.87313e-05	-0.000488918	-0.000353197	0.0006893	0.000316209	6.90851e-05	7.0684e-05	-0.000155398	-0.000215991	-4.30168e-05	-8.3379e-05	3.02984e-05	-0.000271255	-0.000132832	-0.000168081	3.59701e-05	-0.000150886	-0.000286522	-0.000294842	-0.000162826	-0.00031423	-0.000495879	-0.000772556	-0.000362984	-0.000222246	0.00028393	9.57768e-05	0.000625271	0.0009372	0.00106779	0.00114758	0.0010942	0.000830187	0.000442306	6.47321e-05	-0.000191433	-0.000564508	-0.000720148
1664.41	1765.84	-0.00123526	0.00215357	-0.000337275	-3.95818e-05	-0.000163144	0.00102776	0.0003719	0.0010231	-0.000548051	-9.48142e-07	-0.000322372	-0.000218141	-0.000315107	0.000691662	0.000426047	0.000237456	-0.000112841	-0.000266817	-0.000310516	-0.000173878	-6.15015e-05	-0.00011101	-0.000439165	-0.000122514	-0.00019739	-5.31198e-05	-0.000298763	-0.000364764	-0.00053079	-0.000371302	-0.000713367	-0.000950455	-0.00143936	-0.0010857	-0.000951151	-0.000491779	-0.000543925	-4.07534e-07	0.00047006	0.000834181	0.00108328	0.0012137	0.000998701	0.000769296	0.000224385	-5.73307e-06	-0.000342462	-0.000395783
1671.89	1763.46	-0.00093947	0.00200291	-0.000192495	-0.000182347	0.000211459	0.000527568	0.000658119	0.00117763	-0.000308393	-0.000156125	-0.000499405	0.000166669	-2.62909e-05	0.000182025	0.000430672	0.000534609	-0.00015394	-0.000290087	-0.000315053	-0.00032032	-6.72577e-05	-0.00013391	-0.000434719	-0.000140763	-0.000283874	-0.000217567	-0.000458559	-0.00041233	-0.000640166	-0.00059136	-0.00107767	-0.00144692	-0.00199781	-0.00187824	-0.00186985	-0.00151241	-0.00113896	-0.000645817	-9.61883e-05	0.00065034	0.000959539	0.00125871	0.00128453	0.00132357	0.000536284	0.00019166	-0.000157386	-0.000130778
1679.36	1761.07	-0.000547317	0.00110078	4.62758e-05	5.36077e-05	0.000639623	0.000108397	0.000527626	0.000799612	-2.51706e-05	-0.00031405	-0.000477473	0.000439638	0.000196187	-0.000179583	0.000245991	0.000681818	-0.000155647	-0.000234104	-0.000141905	-0.000313737	-4.92441e-05	-9.5852e-05	-0.000355455	-0.000183018	-0.000227998	-0.000251753	-0.00037604	-0.000373322	-0.000639368	-0.000749184	-0.00130994	-0.00179515	-0.0023279	-0.00247231	-0.00268326	-0.00256092	-0.0017944	-0.00122162	-0.00049956	0.000693411	0.000994995	0.0012675	0.00144091	0.00160262	0.00072504	0.000323273	-3.25074e-05	0.000137161
1686.83	1758.7	0.000560108	-0.000386131	0.000179858	0.000235538	0.000759047	0.000153509	0.000516315	0.000431929	0.00027463	-0.000306522	-0.000351052	0.000441385	0.000439554	-0.000397303	-4.512e-05	0.000620917	-0.000306004	-0.000273758	5.88868e-05	-0.000275961	-5.90452e-05	-6.55734e-05	-0.000244051	-0.00029931	-0.000160191	-0.000165132	-0.000239651	-0.000419045	-0.000674836	-0.000829875	-0.00146139	-0.00200153	-0.00254789	-0.00282063	-0.00327093	-0.00335655	-0.00244709	-0.00190922	-0.00111321	0.000257623	0.000598805	0.00077836	0.00117494	0.00133408	0.000534885	-2.00025e-05	-0.000370208	-0.000190814
1694.31	1756.33	0.00163108	-0.0017648	0.000448083	0.000378187	0.000793738	9.40017e-05	0.000492924	-0.000182431	0.000530123	1.47202e-05	-0.000324257	0.000310081	0.000604649	-0.000643986	-0.000259135	0.000343578	-0.000461172	-0.000167087	0.000135395	-0.000165935	-2.30884e-05	-6.15797e-05	-0.000146118	-0.000368845	-6.51447e-05	4.73244e-05	-0.000111103	-0.000355181	-0.000588435	-0.000831877	-0.00142115	-0.00193243	-0.00251939	-0.00282047	-0.0033693	-0.00368748	-0.00280257	-0.00253632	-0.00165882	-0.000564614	-0.000182916	-7.89152e-05	0.000400662	0.000362719	-0.000253624	-0.00110637	-0.00136039	-0.00139644
1701.78	1753.97	0.00222292	-0.00344716	0.00134893	0.000663767	0.00155099	-0.000377257	0.000505127	-0.000881791	0.000162912	0.000416828	-0.000401694	0.000148981	0.000876022	-0.00113375	-0.000416316	7.55978e-05	-0.000487427	-1.21482e-05	4.19585e-05	-0.000192073	9.97261e-05	-0.000264148	-1.24083e-05	-0.000118753	0.000115888	0.00023066	-9.68129e-05	-7.58023e-05	-0.000337891	-0.000636434	-0.00111738	-0.00144992	-0.00205175	-0.00232329	-0.00271343	-0.0033765	-0.00264099	-0.00263948	-0.0020544	-0.00139588	-0.000982456	-0.00102174	-0.000526568	-0.000810633	-0.00109172	-0.00202026	-0.00185162	-0.00219717
1709.25	1751.61	0.00190023	-0.00385401	0.00171027	0.000874184	0.00205424	-0.00118216	0.000439594	-0.0012378	-0.000203365	0.000588182	-0.000410304	-3.28723e-06	0.00101593	-0.00122625	-0.000417011	1.00977e-05	-0.00022462	8.50924e-05	-0.000120308	-0.000271324	0.000146007	-0.000413847	0.000195357	0.000150394	0.000238015	0.000234544	-0.000124167	0.0001991	2.80523e-05	-0.000293263	-0.000545931	-0.000709991	-0.00125628	-0.00146246	-0.00166306	-0.00250948	-0.00200356	-0.00230894	-0.00233451	-0.00225429	-0.00199221	-0.00221053	-0.00167468	-0.00199509	-0.00209862	-0.00292484	-0.00242706	-0.00293288
1716.73	1749.26	0.000956751	-0.00264295	0.00123771	0.000726389	0.00176065	-0.00153962	0.000140295	-0.000976046	-0.000252879	0.000356285	-0.000392993	-0.000147781	0.000628276	-0.00075649	-0.000263788	-1.70935e-05	-3.43908e-05	0.000147656	-0.000179687	-0.000142303	0.000122053	-0.000302244	0.00030466	0.000285363	0.000314221	0.00023263	-1.35877e-06	0.000369578	0.000207403	3.81721e-05	2.10668e-05	-0.000112264	-0.000448758	-0.000628266	-0.000809694	-0.00176445	-0.00173653	-0.00257087	-0.00327141	-0.00384	-0.00417952	-0.00501951	-0.00464173	-0.00498302	-0.00471501	-0.00487043	-0.00376439	-0.00375013
1724.2	1746.92	0.000837034	-0.00097034	0.00034908	-0.000305483	0.000570709	-0.00117742	0.000251037	-0.000181997	-2.18241e-05	6.2835e-05	-0.000296186	-0.000249642	2.0487e-05	-0.000117557	-6.04909e-05	2.22915e-05	-1.60066e-05	0.000104986	-0.000167098	9.60649e-05	-5.93624e-05	5.27169e-06	0.000289934	0.000228561	0.00018687	0.000203576	7.59049e-05	0.000283109	0.000140561	0.000100704	0.000219763	-1.42451e-06	-0.000152061	-0.000515501	-0.00119302	-0.0024612	-0.00331828	-0.00539528	-0.00751968	-0.0089842	-0.0101063	-0.0114498	-0.0103815	-0.010248	-0.008565	-0.00717928	-0.00490257	-0.00380921
1731.67	1744.58	0.0010051	0.000143849	0.00020107	-0.00132278	-0.000371481	-0.000591742	3.75322e-05	0.000202061	0.000209203	-8.59347e-05	-0.000111815	-0.000172041	-0.000529952	0.000336565	-1.40438e-05	-7.13085e-05	-7.12242e-05	0.000205755	2.60142e-05	0.000326312	-0.000170162	0.000281452	0.00014845	0.000118276	9.65315e-05	0.0002519	0.000134616	0.000156012	-2.69009e-05	-0.000236281	-0.000196488	-0.000594391	-0.000913784	-0.00203799	-0.00377356	-0.00643529	-0.00840209	-0.0119538	-0.0156352	-0.0175063	-0.0183752	-0.0185335	-0.0153087	-0.0137221	-0.00946136	-0.00567504	-0.00227647	-0.000180487
1739.14	1742.26	0.00145481	0.000176765	0.000529873	-0.00169959	-0.000475759	-0.000490415	2.90797e-05	0.000273899	0.000348611	3.83444e-05	0.000132171	-3.79503e-05	-0.000458845	0.000221427	2.60226e-05	-5.13174e-05	-0.000112969	0.000255125	0.000341127	0.000260692	-0.000141941	0.00036154	0.000119883	6.58898e-05	5.17827e-05	0.000193602	-2.14801e-05	-0.000144271	-0.00043333	-0.00102991	-0.00161717	-0.00233162	-0.003495	-0.00582394	-0.00865832	-0.0133677	-0.0159519	-0.0196854	-0.0234126	-0.0240944	-0.0227901	-0.019413	-0.0132135	-0.00942048	-0.00323807	0.00232753	0.00542635	0.00741237
1746.62	1739.93	0.00101188	-0.00023832	0.000579312	-0.00105848	-0.00025152	-0.000538901	0.000205982	7.04886e-05	0.000770997	0.000443172	0.000257511	-4.42865e-05	-2.31044e-05	6.5246e-05	0.00032707	0.0002015	9.13418e-05	0.000351361	0.000596189	0.000196013	3.16898e-06	0.000387856	0.000213089	1.40612e-05	7.48485e-06	-1.86185e-05	-0.000330423	-0.000656403	-0.0010743	-0.0021728	-0.00363952	-0.00483105	-0.00718277	-0.0103604	-0.0134147	-0.019185	-0.0209925	-0.0227165	-0.02382	-0.022113	-0.0179671	-0.0110153	-0.00354194	0.00152674	0.00684073	0.011567	0.0123655	0.0130122
1754.09	1737.62	-4.45244e-05	-0.000893278	0.000441801	0.000164951	0.000110602	-0.000266833	0.000473511	-7.97916e-05	0.000850894	0.000838166	0.000297201	-0.00023018	0.000389066	-1.82773e-05	0.000541767	0.000446207	0.000334094	0.000407267	0.000651253	0.000289769	0.000165337	0.000342413	0.000289625	9.99769e-05	8.06012e-06	-0.000167892	-0.000562915	-0.00108504	-0.00165551	-0.00299735	-0.00504948	-0.00643664	-0.00938034	-0.0123062	-0.0142197	-0.0189567	-0.0189805	-0.017805	-0.0155346	-0.0119704	-0.00678751	0.000480577	0.00585152	0.00994888	0.0123815	0.0145791	0.0132615	0.0126393
1761.56	1735.31	-0.00102649	-0.00186092	0.000478353	0.00106896	0.000458818	-0.000225792	0.000890759	-0.000242195	0.0006506	0.00106711	0.000241911	-0.000337634	0.00061806	0.000155654	0.000390693	0.000614533	0.000476053	0.000309246	0.000433671	0.000336372	0.000194199	0.000193595	0.000287806	0.000282754	3.19292e-05	-0.00017937	-0.00058973	-0.00107257	-0.00157185	-0.00278288	-0.00455369	-0.00553771	-0.0080408	-0.00971689	-0.0100767	-0.0123671	-0.0110165	-0.0085375	-0.00525852	-0.00209972	0.00176737	0.00621202	0.00832924	0.0103541	0.0104357	0.0105375	0.00880638	0.00786207
1769.04	1733.01	-0.00125961	-0.00167515	0.000491438	0.0015602	0.00080127	-0.000906472	0.000786504	-0.000414465	0.000395774	0.000829943	5.82095e-05	-0.000194685	0.00044021	0.000161779	-7.56409e-05	0.000451007	0.000232609	0.000274052	0.000194077	0.000283766	0.000157247	3.27028e-05	0.000125908	0.000398954	0.000136207	-8.78227e-07	-0.000370379	-0.000610588	-0.000945237	-0.00171041	-0.00260015	-0.00283061	-0.00428571	-0.00469125	-0.00415134	-0.00471347	-0.00319775	-0.00141982	0.00066501	0.00218936	0.00394499	0.00525715	0.00532415	0.00578347	0.00522416	0.00472509	0.00386851	0.00333576
1776.51	1730.71	9.06423e-05	-0.000283186	-9.94248e-06	0.00147278	0.000788593	-0.00186299	0.000795602	-0.000310372	0.000272797	0.000362726	-0.000219574	-1.16815e-05	0.000166205	-0.000220505	-0.000317927	0.000276498	-0.000107728	0.000226427	8.5106e-06	0.000105471	-2.82358e-05	-7.691e-05	-9.08433e-05	0.000260361	3.7047e-05	3.46249e-05	-0.000266773	-0.000336505	-0.000428097	-0.000674621	-0.000907706	-0.000535752	-0.00114932	-0.000856647	-0.000245673	-0.000260966	0.000661342	0.00121101	0.0018464	0.00216615	0.00249468	0.002331	0.00201728	0.00200102	0.00170084	0.001342	0.00133029	0.00112182
1783.98	1728.42	0.00111324	0.00117734	-0.000578762	0.00114324	0.000487362	-0.00194051	0.000502409	-9.39182e-05	0.000180707	7.83429e-05	-0.000479857	-5.90683e-05	-9.94552e-05	-0.000343276	-0.000142527	0.000151647	-0.000201292	0.000355175	-0.000106475	3.55456e-05	-0.000191867	-0.00015445	-0.000273754	-3.73262e-05	-0.000128574	-3.29792e-05	-0.000221626	-0.000267514	-0.000222249	-0.000108808	-9.10351e-05	0.000457704	0.000265111	0.000735926	0.0011168	0.00116149	0.00157137	0.00155589	0.00169044	0.00162136	0.00135461	0.00100673	0.000781984	0.000712392	0.00053935	0.000164963	0.000236671	5.81952e-05
1791.46	1726.14	0.00148784	0.00186065	-0.00143439	0.00044944	-0.000107567	-0.000819011	0.000196298	0.000610123	-0.000228298	-5.05242e-05	-0.000279265	-0.000287844	-0.000288413	-0.000221197	8.60841e-05	5.67757e-05	-0.000275851	0.000372557	-0.000142515	3.1034e-05	-0.000277279	-0.000190286	-0.000216548	-0.00027012	-0.000171324	-4.4883e-05	-0.000139385	-0.000176933	-0.00010317	0.000195755	0.00012648	0.000585931	0.000676166	0.00106317	0.00135443	0.00167228	0.00177656	0.00172204	0.00190145	0.00183578	0.00129279	0.00104731	0.000509827	0.000347139	4.38348e-05	-0.000227954	-0.000267429	-0.000482562
1798.93	1723.86	0.000430334	0.000801971	-0.00211408	-0.000199961	-0.00083416	0.00107287	-9.48177e-06	0.000988486	-0.000289999	-0.000174695	0.000248477	-0.000335721	-0.000491509	0.000245602	0.000214401	0.000100977	-0.00023274	0.00027887	-0.000110332	0.00018713	-0.000188774	-4.10303e-05	0.000116786	-0.000278511	9.68349e-06	-2.66506e-06	1.68039e-05	7.31185e-05	0.000242233	0.00047671	0.000425738	0.000652283	0.0010143	0.00133286	0.00157312	0.00232789	0.00221347	0.00217262	0.00235049	0.00203522	0.00147052	0.0012385	0.000436167	0.00023194	-0.00025389	-0.000449279	-0.00071526	-0.000952307
1806.4	1721.59	-0.00101538	-0.000551	-0.00219439	-0.000124006	-0.00114706	0.00227444	-0.000269941	0.000632506	-0.000249846	-0.000337836	0.000693297	-0.000134363	-0.00055299	0.000304335	9.67841e-05	7.24704e-05	-0.000143771	0.000223076	9.72145e-05	0.000363097	6.04044e-05	0.000158565	0.000478282	-2.36363e-05	0.000315667	9.63457e-05	0.00020447	0.000330114	0.000530241	0.00063504	0.000760003	0.000846133	0.00134656	0.00168093	0.00193912	0.00274242	0.00250279	0.00251505	0.00265043	0.00229411	0.00180008	0.00149449	0.000508643	0.000232484	-0.000313413	-0.000510453	-0.000828563	-0.0010069
1813.88	1719.32	-0.0014583	-0.00180195	-0.00122454	0.000314586	-0.000853074	0.00169594	1.51877e-05	-0.000180056	-0.000308064	-0.00020618	0.00070181	0.000258213	-0.000323719	3.50087e-05	-0.000115105	8.23832e-05	0.000139494	0.000105209	0.000308958	0.000251876	0.000192033	0.000169221	0.000602885	0.000262424	0.000408684	9.64048e-05	0.000255378	0.000383165	0.000596793	0.000602217	0.000907123	0.00105239	0.00145876	0.0019096	0.00223421	0.00291091	0.00268219	0.00269778	0.00276271	0.00240188	0.00203507	0.00162876	0.000702006	0.000412612	1.90514e-05	-0.000323721	-0.000545808	-0.000637642
1821.35	1717.07	-0.00137643	-0.00243061	0.000183315	0.000505572	-0.000271794	-9.99444e-06	0.000227575	-0.000662766	-0.000577026	5.11221e-05	0.000455614	0.000665176	9.33364e-05	-0.000100092	-0.000337874	-5.34996e-05	0.000291643	0.000173156	0.000384142	7.97883e-05	0.000247737	8.70812e-05	0.000529187	0.000452339	0.000412178	0.000139377	0.00032219	0.000432063	0.000524483	0.000574324	0.00100888	0.00123752	0.00152171	0.00206155	0.00244171	0.00296523	0.00284917	0.0028236	0.00285491	0.00247955	0.00222185	0.0016876	0.000994862	0.000655926	0.00045262	-7.67569e-05	-0.000232296	-0.000283207
1828.82	1714.82	-0.000312419	-0.00201707	0.000752717	4.95031e-05	9.16271e-06	-0.00141829	0.000454464	-0.000456851	-0.000850674	0.000202979	0.000347863	0.000792244	0.000442902	-0.000208319	-0.000474511	-0.000217999	5.02736e-05	0.000189808	0.000343592	-1.02761e-05	0.000174342	7.24688e-05	0.000357177	0.000391491	0.000307534	0.000157402	0.000354594	0.000355007	0.000392069	0.000565847	0.000928949	0.00120134	0.00144964	0.00198446	0.00241593	0.00293005	0.00283511	0.00277586	0.00284009	0.00249854	0.00221141	0.00162282	0.00105573	0.00062902	0.000502689	-2.00748e-05	-2.03768e-05	-0.000184289
1836.29	1712.57	0.000180365	-0.00148386	0.000842648	-0.000496698	-0.000137994	-0.00150563	0.000353305	-0.00036145	-0.000572343	0.00024174	0.000293633	0.000518857	0.000335691	-8.93174e-05	-0.000312984	-0.000200481	-0.000169981	0.000146204	0.000280531	0.000158192	0.000107477	0.000201317	0.00018214	0.0002393	0.00020781	0.000152917	0.000362049	0.000196444	0.000368019	0.000632744	0.000902243	0.00107682	0.00145197	0.00192394	0.00227763	0.00289392	0.00281064	0.0027415	0.00279872	0.00244075	0.00204886	0.00148747	0.0008994	0.000428208	0.000265297	-0.000225482	-0.000208803	-0.000546977
1843.77	1710.33	0.000107277	-0.000428497	0.000274344	-0.000832779	-0.000769994	-0.000641897	4.20922e-05	3.30319e-05	-0.00020197	0.000111464	0.000275215	4.32296e-05	-6.75551e-05	-0.000241842	-1.73228e-05	-9.65596e-05	-0.000216792	-3.47212e-05	0.000294062	0.000314869	6.30566e-05	0.000404435	0.000151684	0.000190802	0.000161901	0.000180791	0.00036939	3.43171e-05	0.000353832	0.000764865	0.00090116	0.0009157	0.00151722	0.001875	0.00203824	0.0027903	0.00277359	0.00266848	0.00261376	0.00247545	0.00185541	0.00140383	0.000624639	0.000145018	-0.000162046	-0.000539237	-0.000500128	-0.000925159
1851.24	1708.1	-0.000303999	-0.000136574	-3.19884e-05	-0.000842125	-0.0014326	0.000585139	4.29144e-05	0.00057319	0.000148741	-0.000130382	0.000242664	-0.00011329	-0.000614119	-0.000281797	0.000216095	3.90707e-05	5.12439e-05	-0.000339301	0.000215187	0.000300588	-2.7586e-05	0.000557776	0.000135025	0.000148009	6.33522e-05	8.61417e-05	0.00034573	-7.99992e-05	0.000319695	0.000793412	0.000894432	0.000766605	0.00149681	0.00179207	0.00174309	0.00271605	0.00285067	0.00261601	0.00252305	0.00236191	0.00167579	0.00126758	0.000458201	3.08987e-06	-0.000486315	-0.000814349	-0.000856	-0.00124763
1858.71	1705.87	-0.000428236	-0.000657571	0.000374573	-0.000172156	-0.00139112	0.00121175	7.25177e-05	0.000874853	-8.19959e-05	-0.000440437	0.000288009	3.6278e-05	-0.00080759	-0.000256572	0.000157941	-4.93541e-05	0.000103955	-0.000429281	-8.52385e-05	0.000228362	-4.8315e-05	0.000494041	0.00011731	0.000151823	-1.75557e-05	-2.71054e-05	0.000345657	-5.77443e-05	0.000162206	0.000648496	0.000892208	0.000780659	0.00142862	0.00172141	0.00165295	0.00264828	0.00299237	0.0026244	0.00253268	0.00228115	0.00167432	0.00115861	0.00054936	3.41685e-05	-0.000566776	-0.000865076	-0.00093813	-0.00122384
1866.19	1703.65	0.00045326	-0.00177828	0.00121909	0.000899206	-0.0002676	0.00106599	0.000325011	0.00046594	-0.000674633	-0.000429804	0.000191402	0.000209865	-0.000618214	-0.000323565	-8.68418e-05	-6.32004e-05	-0.000116373	-0.000437967	-0.000467823	-3.20205e-05	-9.68697e-05	0.000120351	-1.33866e-05	9.30043e-05	-0.000171022	-0.000137734	0.000248566	-3.81495e-05	-7.63039e-06	0.000325699	0.000751071	0.000920743	0.00124914	0.00161431	0.00174908	0.00256905	0.00294893	0.00251884	0.00255831	0.00215283	0.00171294	0.00105928	0.000715429	8.6722e-05	-0.00042648	-0.000707123	-0.00071562	-0.000898615
1873.66	1701.44	0.000410285	-0.00250292	0.00149146	0.0012575	0.00100056	0.00112025	0.000259571	-0.000269298	-0.000812372	-0.000375876	5.89288e-05	0.000278223	-0.000396318	-0.000162701	-0.00025283	0.000108375	-0.000148174	-0.000271297	-0.000636375	-0.00016586	-9.69186e-05	-9.28222e-05	-2.9393e-05	3.55516e-05	-0.000249597	-0.000108457	0.000101407	2.28376e-05	4.61407e-05	0.000144186	0.000661956	0.000987746	0.00115208	0.00159353	0.00183726	0.00252506	0.00282763	0.00244589	0.00260092	0.00209107	0.00177611	0.00095782	0.000693363	1.89881e-05	-0.000362176	-0.000662234	-0.00074504	-0.000813953
1881.13	1699.23	-0.000765262	-0.00126326	0.00060672	0.000348251	0.00128591	0.00153092	-0.000121358	-0.000493793	-0.000442939	-0.000593536	0.000102537	0.000216124	-0.000160593	1.92435e-05	-0.00026308	0.000250124	8.38086e-05	-0.000102533	-0.000472853	-0.000152081	-6.75365e-05	8.60358e-05	0.000133929	2.82246e-05	-0.000221798	8.50883e-06	-5.74764e-06	6.54007e-05	0.000203559	0.000215737	0.000603993	0.000847552	0.00111159	0.0015838	0.00175332	0.00248199	0.00261874	0.00241951	0.00255312	0.00213766	0.00174808	0.000840396	0.000376429	-0.000183268	-0.000552217	-0.000820122	-0.000968536	-0.000967718
1888.61	1697.03	-0.00208334	0.000262493	0.000143642	-0.000789253	0.000743445	0.00145285	-0.000510001	-0.000636699	0.000207809	-0.000844638	0.000242517	8.18041e-05	-6.61956e-05	0.000322443	-1.13509e-05	0.000234564	0.000453019	-3.9922e-05	-0.000190846	-2.60735e-05	-2.87421e-05	0.000381756	0.000163413	7.91348e-05	-0.00010522	0.000100295	-4.47098e-06	0.000130286	0.000373872	0.000425045	0.000645463	0.000744201	0.00121093	0.00164985	0.00172527	0.00251012	0.00252302	0.00257764	0.0026349	0.00218434	0.00171832	0.00086105	0.000121986	-0.000180837	-0.000583095	-0.000897907	-0.00112889	-0.00114145
1896.08	1694.83	-0.00210271	0.000897746	-0.00010669	-0.00116939	-0.000279045	0.000571183	-0.000821435	-0.000518164	0.000427076	-0.000956019	0.000556414	-0.000183764	7.05934e-05	0.000305244	0.000400335	-5.3136e-06	0.00043892	9.26755e-05	5.46501e-05	0.000170156	6.81129e-05	0.000551114	0.000161782	0.000252415	0.00011564	0.000260024	0.000112698	0.000296839	0.000466035	0.000696479	0.000771274	0.000822787	0.00149426	0.00176799	0.00188054	0.00262543	0.0026231	0.002929	0.0026929	0.00236461	0.00180077	0.00115682	0.000166709	7.34525e-05	-0.000376617	-0.00067322	-0.000913309	-0.000962138
1903.55	1692.64	-0.00113247	0.000231277	-0.000594319	-0.000780754	-0.0010452	0.000469557	-0.000748686	-0.000363544	0.000489603	-0.000662865	0.000659371	-0.000371579	6.29036e-05	0.000165759	0.000730843	-0.000131549	0.000140973	0.000188088	0.000260134	0.000124294	0.000115656	0.000460197	3.11285e-05	0.0002396	0.000179901	0.000299225	0.000176511	0.00040057	0.000506783	0.00077174	0.0007786	0.000945203	0.00162362	0.0017678	0.0019722	0.00271978	0.00260966	0.00311957	0.00269171	0.00236208	0.00183419	0.00145793	0.000362474	0.000270261	-0.000205308	-0.000447962	-0.000773737	-0.000789168
1911.02	1690.46	-0.000772786	0.000177813	-0.0016233	-0.000485658	-0.00134921	0.00144651	-0.000693584	-7.69845e-05	0.000543558	-0.000402441	0.000709135	-0.000339645	-4.56278e-05	0.000224445	0.00073079	-0.00016372	-0.000217738	0.000295829	0.000365144	2.24442e-05	0.000150837	0.000339716	-3.45365e-05	1.49823e-05	6.1118e-05	0.000217636	0.000144571	0.00035227	0.000480233	0.000640794	0.000684905	0.000914167	0.00155292	0.00165947	0.00184156	0.00264457	0.00253697	0.00306112	0.00251026	0.00226308	0.00176975	0.00152232	0.000407949	0.000198671	-0.00036998	-0.000534485	-0.000978865	-0.0009378
1918.5	1688.28	-0.000984064	0.00129857	-0.0021545	-0.000510372	-0.00109677	0.00225095	-0.000762342	-4.8361e-05	0.000694253	-0.000319983	0.000581445	-7.59241e-05	-0.000139599	0.000280296	0.000505812	-8.61114e-05	-0.000382997	0.000236331	0.0002909	-9.13277e-05	0.000146553	0.000230028	-0.000116757	-0.000267262	-0.000129768	4.24294e-05	7.50412e-05	0.0001657	0.000341817	0.000363209	0.000570072	0.000814811	0.00140774	0.0015548	0.00163841	0.00245436	0.00247942	0.00286593	0.00232025	0.00215846	0.00168097	0.00146918	0.000376298	7.57498e-05	-0.000568587	-0.000732489	-0.00118061	-0.00112971
1925.97	1686.11	-0.00122718	0.00232973	-0.00168901	-0.000615243	-0.000567109	0.0021503	-0.000956302	-0.000461968	0.00103363	-0.000370964	0.000308442	0.00027763	-0.00026227	0.000241333	0.000348402	7.36119e-05	-0.000266762	6.26985e-05	0.000109436	-0.00011037	0.000118202	0.000162489	-0.000267448	-0.000442563	-0.00022752	-0.000117297	4.0656e-05	1.16728e-05	0.000193184	0.000110575	0.000557861	0.00078248	0.00138643	0.00156841	0.00155191	0.00233431	0.00255677	0.00279319	0.00231316	0.00210534	0.00169321	0.00151196	0.000438965	0.000122242	-0.000514386	-0.000795438	-0.00120916	-0.00117863
1933.44	1683.94	-0.00126889	0.00293089	-0.00151658	-0.000733893	-0.00041477	0.00178121	-0.00114179	-0.000570708	0.00113733	-0.000508795	0.00028575	0.000417453	-0.000270423	0.000140207	0.000299087	0.000106807	-0.000213442	2.37275e-05	1.48867e-05	-2.54146e-05	0.000123448	0.000191271	-0.000265269	-0.000454044	-0.000214042	-0.000137007	4.496e-05	-2.29961e-05	0.000123194	4.95812e-05	0.000593105	0.00076829	0.00144637	0.0016062	0.00154003	0.00230527	0.0026776	0.00283471	0.00228583	0.00216168	0.0017333	0.00157007	0.000473398	0.000175966	-0.00046816	-0.000781667	-0.00114687	-0.00113716
1940.92	1681.78	-0.00122718	0.00232973	-0.00168901	-0.000615243	-0.000567109	0.0021503	-0.000956302	-0.000461968	0.00103363	-0.000370964	0.000308442	0.00027763	-0.00026227	0.000241333	0.000348402	7.36119e-05	-0.000266762	6.26985e-05	0.000109436	-0.00011037	0.000118202	0.000162489	-0.000267448	-0.000442563	-0.00022752	-0.000117297	4.0656e-05	1.16728e-05	0.000193184	0.000110575	0.000557861	0.00078248	0.00138643	0.00156841	0.00155191	0.00233431	0.00255677	0.00279319	0.00231316	0.00210534	0.00169321	0.00151196	0.000438965	0.000122242	-0.000514386	-0.000795438	-0.00120916	-0.00117863
1948.39	1679.63	-0.000984064	0.00129857	-0.0021545	-0.000510372	-0.00109677	0.00225095	-0.000762342	-4.8361e-05	0.000694253	-0.000319983	0.000581445	-7.59241e-05	-0.000139599	0.000280296	0.000505812	-8.61114e-05	-0.000382997	0.000236331	0.0002909	-9.13277e-05	0.000146553	0.000230028	-0.000116757	-0.000267262	-0.000129768	4.24294e-05	7.50412e-05	0.0001657	0.000341817	0.000363209	0.000570072	0.000814811	0.00140774	0.0015548	0.00163841	0.00245436	0.00247942	0.00286593	0.00232025	0.00215846	0.00168097	0.00146918	0.000376298	7.57498e-05	-0.000568587	-0.000732489	-0.00118061	-0.00112971
1955.86	1677.48	-0.000772786	0.000177813	-0.0016233	-0.000485658	-0.00134921	0.00144651	-0.000693584	-7.69845e-05	0.000543558	-0.000402441	0.000709135	-0.000339645	-4.56278e-05	0.000224445	0.00073079	-0.00016372	-0.000217738	0.000295829	0.000365144	2.24442e-05	0.000150837	0.000339716	-3.45365e-05	1.49823e-05	6.1118e-05	0.000217636	0.000144571	0.00035227	0.000480233	0.000640794	0.000684905	0.000914167	0.00155292	0.00165947	0.00184156	0.00264457	0.00253697	0.00306112	0.00251026	0.00226308	0.00176975	0.00152232	0.000407949	0.000198671	-0.00036998	-0.000534485	-0.000978865	-0.0009378
1963.34	1675.34	-0.00113247	0.000231277	-0.000594319	-0.000780754	-0.0010452	0.000469557	-0.000748686	-0.000363544	0.000489603	-0.000662865	0.000659371	-0.000371579	6.29036e-05	0.000165759	0.000730843	-0.000131549	0.000140973	0.000188088	0.000260134	0.000124294	0.000115656	0.000460197	3.11285e-05	0.0002396	0.000179901	0.000299225	0.000176511	0.00040057	0.000506783	0.00077174	0.0007786	0.000945203	0.00162362	0.0017678	0.0019722	0.00271978	0.00260966	0.00311957	0.00269171	0.00236208	0.00183419	0.00145793	0.000362474	0.000270261	-0.000205308	-0.000447962	-0.000773737	-0.000789168
1970.81	1673.2	-0.00210271	0.000897746	-0.00010669	-0.00116939	-0.000279045	0.000571183	-0.000821435	-0.000518164	0.000427076	-0.000956019	0.000556414	-0.000183764	7.05934e-05	0.000305244	0.000400335	-5.3136e-06	0.00043892	9.26755e-05	5.46501e-05	0.000170156	6.81129e-05	0.000551114	0.000161782	0.000252415	0.00011564	0.000260024	0.000112698	0.000296839	0.000466035	0.000696479	0.000771274	0.000822787	0.00149426	0.00176799	0.00188054	0.00262543	0.0026231	0.002929	0.0026929	0.00236461	0.00180077	0.00115682	0.000166709	7.34525e-05	-0.000376617	-0.00067322	-0.000913309	-0.000962138
1978.28	1671.07	-0.00208334	0.000262493	0.000143642	-0.000789253	0.000743445	0.00145285	-0.000510001	-0.000636699	0.000207809	-0.000844638	0.000242517	8.18041e-05	-6.61956e-05	0.000322443	-1.13509e-05	0.000234564	0.000453019	-3.9922e-05	-0.000190846	-2.60735e-05	-2.87421e-05	0.000381756	0.000163413	7.91348e-05	-0.00010522	0.000100295	-4.47098e-06	0.000130286	0.000373872	0.000425045	0.000645463	0.000744201	0.00121093	0.00164985	0.00172527	0.00251012	0.00252302	0.00257764	0.0026349	0.00218434	0.00171832	0.00086105	0.000121986	-0.000180837	-0.000583095	-0.000897907	-0.00112889	-0.00114145
1985.76	1668.94	-0.000765262	-0.00126326	0.00060672	0.000348251	0.00128591	0.00153092	-0.000121358	-0.000493793	-0.000442939	-0.000593536	0.000102537	0.000216124	-0.000160593	1.92435e-05	-0.00026308	0.000250124	8.38086e-05	-0.000102533	-0.000472853	-0.000152081	-6.75365e-05	8.60358e-05	0.000133929	2.82246e-05	-0.000221798	8.50883e-06	-5.74764e-06	6.54007e-05	0.000203559	0.000215737	0.000603993	0.000847552	0.00111159	0.0015838	0.00175332	0.00248199	0.00261874	0.00241951	0.00255312	0.00213766	0.00174808	0.000840396	0.000376429	-0.000183268	-0.000552217	-0.000820122	-0.000968536	-0.000967718
1993.23	1666.82	0.000410285	-0.00250292	0.00149146	0.0012575	0.00100056	0.00112025	0.000259571	-0.000269298	-0.000812372	-0.000375876	5.89288e-05	0.000278223	-0.000396318	-0.000162701	-0.00025283	0.000108375	-0.000148174	-0.000271297	-0.000636375	-0.00016586	-9.69186e-05	-9.28222e-05	-2.9393e-05	3.55516e-05	-0.000249597	-0.000108457	0.000101407	2.28376e-05	4.61407e-05	0.000144186	0.000661956	0.000987746	0.00115208	0.00159353	0.00183726	0.00252506	0.00282763	0.00244589	0.00260092	0.00209107	0.00177611	0.00095782	0.000693363	1.89881e-05	-0.000362176	-0.000662234	-0.00074504	-0.000813953
2000.7	1664.71	0.00045326	-0.00177828	0.00121909	0.000899206	-0.0002676	0.00106599	0.000325011	0.00046594	-0.000674633	-0.000429804	0.000191402	0.000209865	-0.000618214	-0.000323565	-8.68418e-05	-6.32004e-05	-0.000116373	-0.000437967	-0.000467823	-3.20205e-05	-9.68697e-05	0.000120351	-1.33866e-05	9.30043e-05	-0.000171022	-0.000137734	0.000248566	-3.81495e-05	-7.63039e-06	0.000325699	0.000751071	0.000920743	0.00124914	0.00161431	0.00174908	0.00256905	0.00294893	0.00251884	0.00255831	0.00215283	0.00171294	0.00105928	0.000715429	8.6722e-05	-0.00042648	-0.000707123	-0.00071562	-0.000898615
2008.17	1662.6	-0.000428236	-0.000657571	0.000374573	-0.000172156	-0.00139112	0.00121175	7.25177e-05	0.000874853	-8.19959e-05	-0.000440437	0.000288009	3.6278e-05	-0.00080759	-0.000256572	0.000157941	-4.93541e-05	0.000103955	-0.000429281	-8.52385e-05	0.000228362	-4.8315e-05	0.000494041	0.00011731	0.000151823	-1.75557e-05	-2.71054e-05	0.000345657	-5.77443e-05	0.000162206	0.000648496	0.000892208	0.000780659	0.00142862	0.00172141	0.00165295	0.00264828	0.00299237	0.0026244	0.00253268	0.00228115	0.00167432	0.00115861	0.00054936	3.41685e-05	-0.000566776	-0.000865076	-0.00093813	-0.00122384
2015.65	1660.5	-0.000303999	-0.000136574	-3.19884e-05	-0.000842125	-0.0014326	0.000585139	4.29144e-05	0.00057319	0.000148741	-0.000130382	0.000242664	-0.00011329	-0.000614119	-0.000281797	0.000216095	3.90707e-05	5.12439e-05	-0.000339301	0.000215187	0.000300588	-2.7586e-05	0.000557776	0.000135025	0.000148009	6.33522e-05	8.61417e-05	0.00034573	-7.99992e-05	0.000319695	0.000793412	0.000894432	0.000766605	0.00149681	0.00179207	0.00174309	0.00271605	0.00285067	0.00261601	0.00252305	0.00236191	0.00167579	0.00126758	0.000458201	3.08987e-06	-0.000486315	-0.000814349	-0.000856	-0.00124763
2023.12	1658.4	0.000107277	-0.000428497	0.000274344	-0.000832779	-0.000769994	-0.000641897	4.20922e-05	3.30319e-05	-0.00020197	0.000111464	0.000275215	4.32296e-05	-6.75551e-05	-0.000241842	-1.73228e-05	-9.65596e-05	-0.000216792	-3.47212e-05	0.000294062	0.000314869	6.30566e-05	0.000404435	0.000151684	0.000190802	0.000161901	0.000180791	0.00036939	3.43171e-05	0.000353832	0.000764865	0.00090116	0.0009157	0.00151722	0.001875	0.00203824	0.0027903	0.00277359	0.00266848	0.00261376	0.00247545	0.00185541	0.00140383	0.000624639	0.000145018	-0.000162046	-0.000539237	-0.000500128	-0.000925159
2030.59	1656.31	0.000180365	-0.00148386	0.000842648	-0.000496698	-0.000137994	-0.00150563	0.000353305	-0.00036145	-0.000572343	0.00024174	0.000293633	0.000518857	0.000335691	-8.93174e-05	-0.000312984	-0.000200481	-0.000169981	0.000146204	0.000280531	0.000158192	0.000107477	0.000201317	0.00018214	0.0002393	0.00020781	0.000152917	0.000362049	0.000196444	0.000368019	0.000632744	0.000902243	0.00107682	0.00145197	0.00192394	0.00227763	0.00289392	0.00281064	0.0027415	0.00279872	0.00244075	0.00204886	0.00148747	0.0008994	0.000428208	0.000265297	-0.000225482	-0.000208803	-0.000546977
2038.07	1654.23	-0.000312419	-0.00201707	0.000752717	4.95031e-05	9.16271e-06	-0.00141829	0.000454464	-0.000456851	-0.000850674	0.000202979	0.000347863	0.000792244	0.000442902	-0.000208319	-0.000474511	-0.000217999	5.02736e-05	0.000189808	0.000343592	-1.02761e-05	0.000174342	7.24688e-05	0.000357177	0.000391491	0.000307534	0.000157402	0.000354594	0.000355007	0.000392069	0.000565847	0.000928949	0.00120134	0.00144964	0.00198446	0.00241593	0.00293005	0.00283511	0.00277586	0.00284009	0.00249854	0.00221141	0.00162282	0.00105573	0.00062902	0.000502689	-2.00748e-05	-2.03768e-05	-0.000184289
2045.54	1652.15	-0.00137643	-0.00243061	0.000183315	0.000505572	-0.000271794	-9.99444e-06	0.000227575	-0.000662766	-0.000577026	5.11221e-05	0.000455614	0.000665176	9.33364e-05	-0.000100092	-0.000337874	-5.34996e-05	0.000291643	0.000173156	0.000384142	7.97883e-05	0.000247737	8.70812e-05	0.000529187	0.000452339	0.000412178	0.000139377	0.00032219	0.000432063	0.000524483	0.000574324	0.00100888	0.00123752	0.00152171	0.00206155	0.00244171	0.00296523	0.00284917	0.0028236	0.00285491	0.00247955	0.00222185	0.0016876	0.000994862	0.000655926	0.00045262	-7.67569e-05	-0.000232296	-0.000283207
2053.01	1650.07	-0.0014583	-0.00180195	-0.00122454	0.000314586	-0.000853074	0.00169594	1.51877e-05	-0.000180056	-0.000308064	-0.00020618	0.00070181	0.000258213	-0.000323719	3.50087e-05	-0.000115105	8.23832e-05	0.000139494	0.000105209	0.000308958	0.000251876	0.000192033	0.000169221	0.000602885	0.000262424	0.000408684	9.64048e-05	0.000255378	0.000383165	0.000596793	0.000602217	0.000907123	0.00105239	0.00145876	0.0019096	0.00223421	0.00291091	0.00268219	0.00269778	0.00276271	0.00240188	0.00203507	0.00162876	0.000702006	0.000412612	1.90514e-05	-0.000323721	-0.000545808	-0.000637642
2060.49	1648	-0.00101538	-0.000551	-0.00219439	-0.000124006	-0.00114706	0.00227444	-0.000269941	0.000632506	-0.000249846	-0.000337836	0.000693297	-0.000134363	-0.00055299	0.000304335	9.67841e-05	7.24704e-05	-0.000143771	0.000223076	9.72145e-05	0.000363097	6.04044e-05	0.000158565	0.000478282	-2.36363e-05	0.000315667	9.63457e-05	0.00020447	0.000330114	0.000530241	0.00063504	0.000760003	0.000846133	0.00134656	0.00168093	0.00193912	0.00274242	0.00250279	0.00251505	0.00265043	0.00229411	0.00180008	0.00149449	0.000508643	0.000232484	-0.000313413	-0.000510453	-0.000828563	-0.0010069
2067.96	1645.94	0.000430334	0.000801971	-0.00211408	-0.000199961	-0.00083416	0.00107287	-9.48177e-06	0.000988486	-0.000289999	-0.000174695	0.000248477	-0.000335721	-0.000491509	0.000245602	0.000214401	0.000100977	-0.00023274	0.00027887	-0.000110332	0.00018713	-0.000188774	-4.10303e-05	0.000116786	-0.000278511	9.68349e-06	-2.66506e-06	1.68039e-05	7.31185e-05	0.000242233	0.00047671	0.000425738	0.000652283	0.0010143	0.00133286	0.00157312	0.00232789	0.00221347	0.00217262	0.00235049	0.00203522	0.00147052	0.0012385	0.000436167	0.00023194	-0.00025389	-0.000449279	-0.00071526	-0.000952307
2075.43	1643.88	0.00148784	0.00186065	-0.00143439	0.00044944	-0.000107567	-0.000819011	0.000196298	0.000610123	-0.000228298	-5.05242e-05	-0.000279265	-0.000287844	-0.000288413	-0.000221197	8.60841e-05	5.67757e-05	-0.000275851	0.000372557	-0.000142515	3.1034e-05	-0.000277279	-0.000190286	-0.000216548	-0.00027012	-0.000171324	-4.4883e-05	-0.000139385	-0.000176933	-0.00010317	0.000195755	0.00012648	0.000585931	0.000676166	0.00106317	0.00135443	0.00167228	0.00177656	0.00172204	0.00190145	0.00183578	0.00129279	0.00104731	0.000509827	0.000347139	4.38348e-05	-0.000227954	-0.000267429	-0.000482562
2082.91	1641.83	0.00111324	0.00117734	-0.000578762	0.00114324	0.000487362	-0.00194051	0.000502409	-9.39182e-05	0.000180707	7.83429e-05	-0.000479857	-5.90683e-05	-9.94552e-05	-0.000343276	-0.000142527	0.000151647	-0.000201292	0.000355175	-0.000106475	3.55456e-05	-0.000191867	-0.00015445	-0.000273754	-3.73262e-05	-0.000128574	-3.29792e-05	-0.000221626	-0.000267514	-0.000222249	-0.000108808	-9.10351e-05	0.000457704	0.000265111	0.000735926	0.0011168	0.00116149	0.00157137	0.00155589	0.00169044	0.00162136	0.00135461	0.00100673	0.000781984	0.000712392	0.00053935	0.000164963	0.000236671	5.81952e-05
2090.38	1639.79	9.06423e-05	-0.000283186	-9.94248e-06	0.00147278	0.000788593	-0.00186299	0.000795602	-0.000310372	0.000272797	0.000362726	-0.000219574	-1.16815e-05	0.000166205	-0.000220505	-0.000317927	0.000276498	-0.000107728	0.000226427	8.5106e-06	0.000105471	-2.82358e-05	-7.691e-05	-9.08433e-05	0.000260361	3.7047e-05	3.46249e-05	-0.000266773	-0.000336505	-0.000428097	-0.000674621	-0.000907706	-0.000535752	-0.00114932	-0.000856647	-0.000245673	-0.000260966	0.000661342	0.00121101	0.0018464	0.00216615	0.00249468	0.002331	0.00201728	0.00200102	0.00170084	0.001342	0.00133029	0.00112182
2097.85	1637.74	-0.00125961	-0.00167515	0.000491438	0.0015602	0.00080127	-0.000906472	0.000786504	-0.000414465	0.000395774	0.000829943	5.82095e-05	-0.000194685	0.00044021	0.000161779	-7.56409e-05	0.000451007	0.000232609	0.000274052	0.000194077	0.000283766	0.000157247	3.27028e-05	0.000125908	0.000398954	0.000136207	-8.78227e-07	-0.000370379	-0.000610588	-0.000945237	-0.00171041	-0.00260015	-0.00283061	-0.00428571	-0.00469125	-0.00415134	-0.00471347	-0.00319775	-0.00141982	0.00066501	0.00218936	0.00394499	0.00525715	0.00532415	0.00578347	0.00522416	0.00472509	0.00386851	0.00333576
2105.32	1635.71	-0.00102649	-0.00186092	0.000478353	0.00106896	0.000458818	-0.000225792	0.000890759	-0.000242195	0.0006506	0.00106711	0.000241911	-0.000337634	0.00061806	0.000155654	0.000390693	0.000614533	0.000476053	0.000309246	0.000433671	0.000336372	0.000194199	0.000193595	0.000287806	0.000282754	3.19292e-05	-0.00017937	-0.00058973	-0.00107257	-0.00157185	-0.00278288	-0.00455369	-0.00553771	-0.0080408	-0.00971689	-0.0100767	-0.0123671	-0.0110165	-0.0085375	-0.00525852	-0.00209972	0.00176737	0.00621202	0.00832924	0.0103541	0.0104357	0.0105375	0.00880638	0.00786207
2112.8	1633.68	-4.45244e-05	-0.000893278	0.000441801	0.000164951	0.000110602	-0.000266833	0.000473511	-7.97916e-05	0.000850894	0.000838166	0.000297201	-0.00023018	0.000389066	-1.82773e-05	0.000541767	0.000446207	0.000334094	0.000407267	0.000651253	0.000289769	0.000165337	0.000342413	0.000289625	9.99769e-05	8.06012e-06	-0.000167892	-0.000562915	-0.00108504	-0.00165551	-0.00299735	-0.00504948	-0.00643664	-0.00938034	-0.0123062	-0.0142197	-0.0189567	-0.0189805	-0.017805	-0.0155346	-0.0119704	-0.00678751	0.000480577	0.00585152	0.00994888	0.0123815	0.0145791	0.0132615	0.0126393
2120.27	1631.65	0.00101188	-0.00023832	0.000579312	-0.00105848	-0.00025152	-0.000538901	0.000205982	7.04886e-05	0.000770997	0.000443172	0.000257511	-4.42865e-05	-2.31044e-05	6.5246e-05	0.00032707	0.0002015	9.13418e-05	0.000351361	0.000596189	0.000196013	3.16898e-06	0.000387856	0.000213089	1.40612e-05	7.48485e-06	-1.86185e-05	-0.000330423	-0.000656403	-0.0010743	-0.0021728	-0.00363952	-0.00483105	-0.00718277	-0.0103604	-0.0134147	-0.019185	-0.0209925	-0.0227165	-0.02382	-0.022113	-0.0179671	-0.0110153	-0.00354194	0.00152674	0.00684073	0.011567	0.0123655	0.0130122
2127.74	1629.63	0.00145481	0.000176765	0.000529873	-0.00169959	-0.000475759	-0.000490415	2.90797e-05	0.000273899	0.000348611	3.83444e-05	0.000132171	-3.79503e-05	-0.000458845	0.000221427	2.60226e-05	-5.13174e-05	-0.000112969	0.000255125	0.000341127	0.000260692	-0.000141941	0.00036154	0.000119883	6.58898e-05	5.17827e-05	0.000193602	-2.14801e-05	-0.000144271	-0.00043333	-0.00102991	-0.00161717	-0.00233162	-0.003495	-0.00582394	-0.00865832	-0.0133677	-0.0159519	-0.0196854	-0.0234126	-0.0240944	-0.0227901	-0.019413	-0.0132135	-0.00942048	-0.00323807	0.00232753	0.00542635	0.00741237
2135.22	1627.62	0.0010051	0.000143849	0.00020107	-0.00132278	-0.000371481	-0.000591742	3.75322e-05	0.000202061	0.000209203	-8.59347e-05	-0.000111815	-0.000172041	-0.000529952	0.000336565	-1.40438e-05	-7.13085e-05	-7.12242e-05	0.000205755	2.60142e-05	0.000326312	-0.000170162	0.000281452	0.00014845	0.000118276	9.65315e-05	0.0002519	0.000134616	0.000156012	-2.69009e-05	-0.000236281	-0.000196488	-0.000594391	-0.000913784	-0.00203799	-0.00377356	-0.00643529	-0.00840209	-0.0119538	-0.0156352	-0.0175063	-0.0183752	-0.0185335	-0.0153087	-0.0137221	-0.00946136	-0.00567504	-0.00227647	-0.000180487
2142.69	1625.61	0.000837034	-0.00097034	0.00034908	-0.000305483	0.000570709	-0.00117742	0.000251037	-0.000181997	-2.18241e-05	6.2835e-05	-0.000296186	-0.000249642	2.0487e-05	-0.000117557	-6.04909e-05	2.22915e-05	-1.60066e-05	0.000104986	-0.000167098	9.60649e-05	-5.93624e-05	5.27169e-06	0.000289934	0.000228561	0.00018687	0.000203576	7.59049e-05	0.000283109	0.000140561	0.000100704	0.000219763	-1.42451e-06	-0.000152061	-0.000515501	-0.00119302	-0.0024612	-0.00331828	-0.00539528	-0.00751968	-0.0089842	-0.0101063	-0.0114498	-0.0103815	-0.010248	-0.008565	-0.00717928	-0.00490257	-0.00380921
2150.16	1623.61	0.000956751	-0.00264295	0.00123771	0.000726389	0.00176065	-0.00153962	0.000140295	-0.000976046	-0.000252879	0.000356285	-0.000392993	-0.000147781	0.000628276	-0.00075649	-0.000263788	-1.70935e-05	-3.43908e-05	0.000147656	-0.000179687	-0.000142303	0.000122053	-0.000302244	0.00030466	0.000285363	0.000314221	0.00023263	-1.35877e-06	0.000369578	0.000207403	3.81721e-05	2.10668e-05	-0.000112264	-0.000448758	-0.000628266	-0.000809694	-0.00176445	-0.00173653	-0.00257087	-0.00327141	-0.00384	-0.00417952	-0.00501951	-0.00464173	-0.00498302	-0.00471501	-0.00487043	-0.00376439	-0.00375013
2157.64	1621.61	0.00190023	-0.00385401	0.00171027	0.000874184	0.00205424	-0.00118216	0.000439594	-0.0012378	-0.000203365	0.000588182	-0.000410304	-3.28723e-06	0.00101593	-0.00122625	-0.000417011	1.00977e-05	-0.00022462	8.50924e-05	-0.000120308	-0.000271324	0.000146007	-0.000413847	0.000195357	0.000150394	0.000238015	0.000234544	-0.000124167	0.0001991	2.80523e-05	-0.000293263	-0.000545931	-0.000709991	-0.00125628	-0.00146246	-0.00166306	-0.00250948	-0.00200356	-0.00230894	-0.00233451	-0.00225429	-0.00199221	-0.00221053	-0.00167468	-0.00199509	-0.00209862	-0.00292484	-0.00242706	-0.00293288
2165.11	1619.62	0.00222292	-0.00344716	0.00134893	0.000663767	0.00155099	-0.000377257	0.000505127	-0.000881791	0.000162912	0.000416828	-0.000401694	0.000148981	0.000876022	-0.00113375	-0.000416316	7.55978e-05	-0.000487427	-1.21482e-05	4.19585e-05	-0.000192073	9.97261e-05	-0.000264148	-1.24083e-05	-0.000118753	0.000115888	0.00023066	-9.68129e-05	-7.58023e-05	-0.000337891	-0.000636434	-0.00111738	-0.00144992	-0.00205175	-0.00232329	-0.00271343	-0.0033765	-0.00264099	-0.00263948	-0.0020544	-0.00139588	-0.000982456	-0.00102174	-0.000526568	-0.000810633	-0.00109172	-0.00202026	-0.00185162	-0.00219717
2172.58	1617.63	0.00163108	-0.0017648	0.000448083	0.000378187	0.000793738	9.40017e-05	0.000492924	-0.000182431	0.000530123	1.47202e-05	-0.000324257	0.000310081	0.000604649	-0.000643986	-0.000259135	0.000343578	-0.000461172	-0.000167087	0.000135395	-0.000165935	-2.30884e-05	-6.15797e-05	-0.000146118	-0.000368845	-6.51447e-05	4.73244e-05	-0.000111103	-0.000355181	-0.000588435	-0.000831877	-0.00142115	-0.00193243	-0.00251939	-0.00282047	-0.0033693	-0.00368748	-0.00280257	-0.00253632	-0.00165882	-0.000564614	-0.000182916	-7.89152e-05	0.000400662	0.000362719	-0.000253624	-0.00110637	-0.00136039	-0.00139644
2180.06	1615.65	0.000560108	-0.000386131	0.000179858	0.000235538	0.000759047	0.000153509	0.000516315	0.000431929	0.00027463	-0.000306522	-0.000351052	0.000441385	0.000439554	-0.000397303	-4.512e-05	0.000620917	-0.000306004	-0.000273758	5.88868e-05	-0.000275961	-5.90452e-05	-6.55734e-05	-0.000244051	-0.00029931	-0.000160191	-0.000165132	-0.000239651	-0.000419045	-0.000674836	-0.000829875	-0.00146139	-0.00200153	-0.00254789	-0.00282063	-0.00327093	-0.00335655	-0.00244709	-0.00190922	-0.00111321	0.000257623	0.000598805	0.00077836	0.00117494	0.00133408	0.000534885	-2.00025e-05	-0.000370208	-0.000190814
2187.53	1613.67	-0.000547317	0.00110078	4.62758e-05	5.36077e-05	0.000639623	0.000108397	0.000527626	0.000799612	-2.51706e-05	-0.00031405	-0.000477473	0.000439638	0.000196187	-0.000179583	0.000245991	0.000681818	-0.000155647	-0.000234104	-0.000141905	-0.000313737	-4.92441e-05	-9.5852e-05	-0.000355455	-0.000183018	-0.000227998	-0.000251753	-0.00037604	-0.000373322	-0.000639368	-0.000749184	-0.00130994	-0.00179515	-0.0023279	-0.00247231	-0.00268326	-0.00256092	-0.0017944	-0.00122162	-0.00049956	0.000693411	0.000994995	0.0012675	0.00144091	0.00160262	0.00072504	0.000323273	-3.25074e-05	0.000137161
2195	1611.7	-0.00093947	0.00200291	-0.000192495	-0.000182347	0.000211459	0.000527568	0.000658119	0.00117763	-0.000308393	-0.000156125	-0.000499405	0.000166669	-2.62909e-05	0.000182025	0.000430672	0.000534609	-0.00015394	-0.000290087	-0.000315053	-0.00032032	-6.72577e-05	-0.00013391	-0.000434719	-0.000140763	-0.000283874	-0.000217567	-0.000458559	-0.00041233	-0.000640166	-0.00059136	-0.00107767	-0.00144692	-0.00199781	-0.00187824	-0.00186985	-0.00151241	-0.00113896	-0.000645817	-9.61883e-05	0.00065034	0.000959539	0.00125871	0.00128453	0.00132357	0.000536284	0.00019166	-0.000157386	-0.000130778
2202.47	1609.73	-0.00123526	0.00215357	-0.000337275	-3.95818e-05	-0.000163144	0.00102776	0.0003719	0.0010231	-0.000548051	-9.48142e-07	-0.000322372	-0.000218141	-0.000315107	0.000691662	0.000426047	0.000237456	-0.000112841	-0.000266817	-0.000310516	-0.000173878	-6.15015e-05	-0.00011101	-0.000439165	-0.000122514	-0.00019739	-5.31198e-05	-0.000298763	-0.000364764	-0.00053079	-0.000371302	-0.000713367	-0.000950455	-0.00143936	-0.0010857	-0.000951151	-0.000491779	-0.000543925	-4.07534e-07	0.00047006	0.000834181	0.00108328	0.0012137	0.000998701	0.000769296	0.000224385	-5.73307e-06	-0.000342462	-0.000395783
2209.95	1607.77	-0.000890469	0.00160894	-0.000503495	-0.000194248	-0.000666816	0.000857623	0.000421178	0.000780429	-0.000432862	0.000239221	1.87313e-05	-0.000488918	-0.000353197	0.0006893	0.000316209	6.90851e-05	7.0684e-05	-0.000155398	-0.000215991	-4.30168e-05	-8.3379e-05	3.02984e-05	-0.000271255	-0.000132832	-0.000168081	3.59701e-05	-0.000150886	-0.000286522	-0.000294842	-0.000162826	-0.00031423	-0.000495879	-0.000772556	-0.000362984	-0.000222246	0.00028393	9.57768e-05	0.000625271	0.0009372	0.00106779	0.00114758	0.0010942	0.000830187	0.000442306	6.47321e-05	-0.000191433	-0.000564508	-0.000720148
2217.42	1605.81	-0.000734023	-0.000133983	-0.000368754	-0.00028667	-0.000714666	8.95385e-05	0.000455644	0.000540007	4.87957e-05	0.00036393	0.000204743	-0.000451423	-0.000135574	0.00035676	0.000270501	2.54349e-05	0.00022645	0.000147213	-9.31396e-05	9.40349e-05	3.84499e-05	0.000217423	-7.90028e-05	-2.07232e-05	-3.0738e-05	0.000126571	3.47734e-05	-5.69769e-05	-4.22351e-05	8.53531e-05	9.30667e-05	-9.67891e-05	-9.05678e-06	0.000263504	0.000355215	0.000792132	0.000719871	0.00108805	0.00134478	0.00144053	0.00135904	0.00109388	0.000815201	0.000308597	3.05545e-05	-0.000273029	-0.000490312	-0.000674401
2224.89	1603.86	-0.000697922	-0.00118518	-0.000744219	-0.000201617	-0.000782982	-0.000802137	0.000313163	0.000421892	0.000806916	0.00022021	0.000340349	-0.000169842	0.000142824	0.000287831	0.000312527	1.37583e-05	0.000323352	0.000390112	-3.0718e-05	0.000223626	0.000103955	0.000401187	8.30658e-05	2.29987e-05	7.90912e-05	0.000142843	0.000143341	8.74959e-05	0.000121139	0.000223938	0.000359713	0.000162869	0.000579662	0.000664094	0.000629295	0.0011509	0.0012505	0.00128046	0.00147829	0.00154746	0.00131714	0.0010428	0.000677414	0.000240231	-0.000142229	-0.000554453	-0.000639398	-0.000852055
2232.37	1601.91	-0.000750501	-0.00171916	-0.000655845	-2.16607e-05	-0.000359221	-0.000810966	6.25069e-05	0.000262477	0.00103295	-5.23908e-05	0.000391807	8.56239e-05	0.000269098	0.000392363	0.000347269	-0.00010524	0.000249564	0.000309084	-7.67091e-06	0.000242801	8.45359e-05	0.000343893	9.72919e-05	0.000116256	0.000155483	9.03373e-05	0.000100627	0.000127335	0.000115496	0.00027558	0.000506747	0.000396852	0.000901519	0.000908598	0.000896501	0.00140799	0.00154598	0.0014639	0.00146273	0.00149913	0.00125545	0.00100038	0.000550339	0.000220648	-0.000241509	-0.000666782	-0.000673223	-0.000875845
2239.84	1599.97	-0.000964461	-0.00105096	-0.000264115	3.35463e-05	3.17874e-05	-0.000358007	-0.00021387	-0.000177501	0.000821063	-4.06367e-05	0.000337099	0.0002118	0.000199274	0.000512303	0.00040054	-0.000286631	0.000191982	7.49695e-05	6.70444e-06	0.000241892	-5.55786e-05	0.000140798	1.16549e-05	0.000187075	0.000110694	-3.32135e-05	3.21374e-05	8.91995e-05	8.72596e-05	0.000205226	0.00055728	0.000610577	0.000902546	0.000976237	0.00115206	0.0015646	0.00164988	0.00169834	0.0016167	0.0015065	0.00122974	0.000967023	0.000495754	0.000134405	-0.000328195	-0.000661668	-0.000689063	-0.000882293
2247.31	1598.04	-0.000374857	0.000319777	0.000399831	-0.000170978	-4.60815e-05	0.000227342	-6.64468e-05	-0.000257955	0.000434397	0.000247966	0.000213426	0.000170244	0.000161035	0.000245029	0.000188576	-0.000404504	0.000166261	-0.000190187	-6.9635e-06	5.18541e-05	-0.000260428	-0.000246456	-0.000155929	0.000103672	-0.000160022	-0.000287076	-0.000187699	-0.000155267	-8.05079e-05	-7.00266e-05	0.000357678	0.000564289	0.000555416	0.000770631	0.00120847	0.00143915	0.00149314	0.00171712	0.00160125	0.0013339	0.00100538	0.000666981	0.000392553	-0.000103025	-0.000528773	-0.000786328	-0.000889161	-0.00104819
2254.79	1596.11	0.000157776	0.00108697	0.001107	0.000263073	6.97646e-05	0.000506343	-2.41881e-05	-0.000282705	-0.000219956	0.000359802	-1.13572e-06	-3.3357e-06	0.000103994	3.49952e-05	-0.00010464	-0.00042998	0.000148941	-0.000204142	-6.05793e-08	-0.000228226	-0.000269826	-0.000689541	-0.000332615	-1.75214e-05	-0.000264644	-0.000432351	-0.000277753	-0.000293333	-0.000225873	-0.000286677	0.00010968	0.000426435	0.000293267	0.000585053	0.00122443	0.00127676	0.0012805	0.00158743	0.00157619	0.0012817	0.00089348	0.000352262	0.00024563	-0.000447741	-0.000823272	-0.00102786	-0.0010712	-0.0011173
2262.26	1594.18	0.000682604	0.00185542	0.00110921	0.000734104	0.000177812	8.64869e-05	1.36484e-05	-0.0003622	-0.00071636	0.000285457	-0.000189564	-0.000207497	5.56186e-05	-1.62737e-05	-0.000296373	-0.00040972	0.00011015	-0.000161883	3.69453e-06	-0.000512916	-0.000189369	-0.000882	-0.000319377	-0.000160604	-0.000218486	-0.000437118	-0.000261602	-0.000255488	-0.000193217	-0.000293218	-1.23741e-05	0.000332707	0.000298781	0.000582133	0.00121151	0.00135124	0.00134239	0.00146089	0.00157235	0.00125977	0.000776057	0.000182783	4.30636e-05	-0.000652078	-0.00106045	-0.00131678	-0.00129266	-0.00120864
2269.73	1592.26	0.000760194	0.00152191	0.00131745	0.000805805	0.000922672	-0.000428247	-0.000306676	-0.00084089	-0.000986253	0.000177796	-0.000450302	-0.000389505	7.72897e-05	2.16421e-05	-0.000278885	-0.000365594	-7.57001e-05	-0.000201341	-4.69157e-06	-0.000607656	2.93328e-06	-0.000870362	-0.000221655	-4.39028e-05	2.85939e-05	-0.000238059	-0.000111959	9.74626e-05	5.64036e-05	-2.01257e-05	0.000225526	0.000537608	0.000667204	0.000914303	0.0015082	0.00162011	0.0017478	0.00164882	0.00185868	0.00153066	0.00103775	0.00043307	6.91183e-05	-0.00056092	-0.000851813	-0.00111787	-0.000991662	-0.000757791
2277.2	1590.34	0.000698456	0.00133081	0.000712544	0.000400103	0.00117769	-0.000665381	-0.000677568	-0.00117044	-0.000918906	0.000125466	-0.000463126	-0.000476061	0.000257429	0.000203173	-6.06712e-05	-0.000247815	-0.000269196	-0.000309471	-9.58457e-06	-0.000443542	3.0785e-05	-0.000680477	-4.45854e-05	0.000124563	0.000185629	-3.70148e-05	7.62046e-05	0.000432609	0.00038185	0.000197139	0.000549025	0.000786951	0.0010075	0.00124896	0.00170459	0.00188873	0.00216762	0.00196278	0.00201974	0.00173124	0.00117496	0.000616045	8.31559e-05	-0.000404133	-0.000596862	-0.000769377	-0.000551288	-0.000379188
2284.68	1588.43	0.000266821	0.00124753	0.000129467	-0.000154042	0.000683995	4.02301e-05	-0.000699865	-0.000809704	-0.000668868	1.0224e-06	-0.000264119	-0.00031868	0.00031165	0.000136002	-4.37762e-05	-0.000237704	-0.000379798	-0.000327239	0.000102209	-0.00021565	-2.65025e-05	-0.000479894	6.65436e-05	0.000162169	0.000164287	7.93327e-05	0.000166766	0.000527253	0.000459069	0.000220061	0.00069708	0.00082731	0.00114384	0.00137949	0.00168417	0.00191447	0.00213941	0.0021334	0.00177112	0.00160115	0.00113843	0.000480399	-5.88391e-05	-0.000404474	-0.000539347	-0.000545627	-0.00028899	-0.000211576
2292.15	1586.52	-0.00111846	0.000889527	-0.000214186	-0.000140288	7.107e-05	0.0004212	-0.000586603	-0.000638767	-0.000379063	-0.000231957	-8.41857e-05	4.16476e-06	0.000192804	1.94999e-06	-5.10438e-05	-0.000252109	-0.000194147	-4.15234e-05	0.000274005	7.23593e-05	3.21475e-05	-0.000180462	0.000229603	0.000124651	0.000238862	0.000227854	0.000440235	0.000591946	0.000542992	0.000351596	0.000824094	0.0009006	0.00133248	0.00145996	0.00168295	0.00199869	0.00199935	0.0021836	0.00158802	0.0014029	0.00108534	0.000272329	-0.000157521	-0.000387254	-0.000456606	-0.000366201	-9.37151e-05	-8.21977e-05
2299.62	1584.62	-0.00171186	0.000120114	0.000147382	-3.68331e-05	-3.52562e-05	-0.000259223	-0.000207572	-0.000836035	2.7624e-05	-0.00025134	-0.000105345	0.000205473	0.000146913	-0.000275071	-0.000264739	-0.000279311	0.000115472	0.000220932	0.000320129	0.000179716	0.000146737	2.61347e-05	0.000380469	9.01509e-05	0.000315623	0.000289158	0.000653118	0.000591562	0.000631252	0.000502371	0.000883149	0.000962098	0.00147685	0.00149579	0.00168155	0.00200958	0.00184543	0.00195933	0.00149827	0.00112091	0.000907382	0.000137411	-0.000131696	-0.000254348	-0.000217401	-0.000125872	1.60665e-05	6.61023e-05
2307.1	1582.73	-0.00104304	-0.00146899	0.00100431	3.70412e-05	0.000797961	-0.00137465	-3.60537e-05	-0.000912609	8.87374e-05	-7.61632e-05	-0.000360101	0.000147992	0.000217491	-0.000420306	-0.000448681	-0.000259495	0.000213102	0.000331247	0.000200853	0.000146753	0.000324302	-1.07354e-05	0.000356179	0.000190103	0.000384679	0.000265556	0.000690999	0.00057972	0.000699173	0.000613705	0.000933614	0.00103465	0.00147623	0.00148403	0.00177168	0.00184732	0.00165598	0.00157782	0.0015127	0.0010109	0.000822289	0.000263137	0.000118762	2.54601e-05	0.000226706	0.000347653	0.000243144	0.000422635
2314.57	1580.83	0.000477182	-0.0018773	0.000484725	2.69473e-05	0.000788451	-0.00171983	6.92574e-05	0.000192395	-0.000113125	0.000120387	-0.000471695	6.33509e-05	0.000287407	-0.000178008	-0.000392705	-0.000204493	0.000135853	0.000177173	-3.79931e-05	4.64727e-05	0.000245694	-7.83711e-05	0.00024678	0.000113326	0.000216851	2.97435e-05	0.000420468	0.000321799	0.000615532	0.000531243	0.000716521	0.000877199	0.00113695	0.00124656	0.00147007	0.00154144	0.00128293	0.00106359	0.00124266	0.000800814	0.000482148	0.00029184	0.000231335	0.000221033	0.000349598	0.00044764	8.50904e-05	0.000261471
2322.04	1578.95	0.00126752	-0.00119074	-6.3176e-05	3.24681e-05	0.000251824	-0.000951167	-1.76388e-05	0.00156565	-0.000356895	0.000191127	-0.000522904	0.000168624	0.000194563	2.82583e-05	-0.000384795	-0.000179247	3.01362e-05	-9.51509e-05	-0.000297282	-6.32117e-05	7.69451e-05	-0.000220765	1.03976e-05	-5.7496e-05	-1.35868e-05	-0.000164244	1.75131e-05	3.37052e-05	0.000377887	0.000349713	0.000365772	0.000672904	0.000807561	0.00103857	0.00110442	0.00112854	0.000815573	0.000781363	0.00103276	0.000675428	0.000424865	0.000462294	0.000320418	0.000319322	0.000306859	0.000301128	-0.00017395	3.04276e-05
2329.52	1577.06	0.00129395	0.000324704	-0.000612573	3.74175e-05	-0.00022181	-0.000623463	-0.000111547	0.0018777	-0.000622214	0.0001108	-0.000430564	0.000256303	0.000120344	0.000109501	-0.000268995	2.40482e-05	7.70813e-05	-0.000285523	-0.000539496	-6.84083e-05	-8.15315e-05	-0.000322017	-0.000120604	-0.000199642	-0.000123374	-0.000152963	-0.000136204	-9.08737e-05	0.000296111	0.000275504	0.000173148	0.000612165	0.000770053	0.0009881	0.000962185	0.000981072	0.000708798	0.000883231	0.00116256	0.000745309	0.000598057	0.000776996	0.000468549	0.000471963	0.000299118	0.000152859	-0.000193919	-9.14858e-05
2336.99	1575.19	0.00157092	0.0011358	-0.000363931	-0.000257402	-0.000344956	-0.000285423	5.74691e-05	0.00146125	-0.000669464	0.000106124	-0.000352285	0.000229622	-0.000145004	3.96332e-05	-0.0003425	4.54495e-05	0.000113626	-0.000394386	-0.00056655	-7.38609e-05	-0.000140299	-0.000414731	-0.000248864	-0.0003094	-0.000203746	-0.000123906	-0.000184463	-0.000144569	0.00016605	0.000210122	0.000126035	0.000477702	0.000842031	0.000980615	0.000951499	0.000965287	0.000679357	0.00107605	0.00142945	0.000925922	0.000943563	0.00105516	0.000558468	0.000484989	0.000162965	-4.17444e-05	-0.000217083	-0.000185532
2344.46	1573.32	0.00163224	0.000861275	-0.000235612	-0.000586454	-0.000238841	-0.000200144	7.58832e-05	0.000710591	-0.000446809	0.000115501	-0.000297389	0.000163619	-0.000439413	4.07523e-05	-0.000278241	-8.60202e-05	0.000135974	-0.00027276	-0.000322132	8.03998e-05	3.44155e-05	-0.000300067	-0.000233942	-0.000294461	-0.000179365	-4.70731e-05	-5.34841e-05	-3.14579e-05	0.000147703	0.000298655	0.000349342	0.0004929	0.000958275	0.00102611	0.00113571	0.00129371	0.000940324	0.00148637	0.00186928	0.00136756	0.00147166	0.0013249	0.000758377	0.000563405	0.000135011	-6.70605e-05	-0.000171237	-0.000150844
2351.94	1571.45	0.0013133	0.000901917	-0.000711475	-0.000689298	-0.000839955	0.000283694	-6.46409e-05	0.000373845	0.0001831	-2.90159e-05	-8.40904e-05	0.000121762	-0.000600737	0.000144306	-9.83431e-05	-0.000231884	0.000254709	-0.000182319	-5.80584e-05	0.000208289	0.000115754	-1.94452e-05	-0.000149406	-0.000319019	-0.000193826	-5.72351e-05	-2.23174e-05	-2.11713e-05	8.78908e-05	0.000316694	0.000478731	0.000433092	0.000892175	0.000977114	0.00110396	0.00168668	0.00124977	0.00181534	0.00205502	0.00166648	0.00173058	0.00130353	0.000770785	0.00049288	-6.83647e-05	-0.000304934	-0.00045585	-0.000463735
2359.41	1569.58	0.00047378	0.0015258	-0.000853306	-0.000483621	-0.00144807	0.00111945	-0.000331163	0.000306294	0.000679764	-0.000297307	0.000109988	8.37797e-05	-0.000714854	0.000207827	3.94361e-05	-0.000258994	0.000350366	-0.000176608	3.63973e-05	0.000165562	6.23541e-05	0.000172561	-0.000201462	-0.000310703	-0.000224291	-5.58893e-05	-0.00012283	-9.75934e-05	-6.78819e-05	0.000211647	0.000454857	0.000277825	0.000697198	0.00088363	0.00103369	0.00186861	0.00146559	0.00198094	0.00204064	0.00178799	0.00187394	0.00119314	0.000595951	0.000246869	-0.00034801	-0.000623462	-0.000843742	-0.000837256
2366.88	1567.73	-3.24865e-06	0.00243207	-0.00116615	-0.00014284	-0.00177035	0.00112125	-0.000252953	0.000341439	0.000532171	-0.00038946	0.000261625	2.11389e-05	-0.000701655	0.000291224	0.000314398	-9.91203e-05	0.000274387	-0.000231818	-2.7495e-05	6.57533e-05	-0.000132032	0.000263783	-0.000191922	-0.000296703	-0.000258024	-4.92326e-05	-0.000178826	-0.000197407	-0.000174863	0.000172127	0.000394771	0.000164581	0.000531907	0.000823665	0.00108229	0.0020505	0.00176662	0.00206765	0.00194431	0.00179724	0.00176658	0.00102979	0.00033813	4.71056e-05	-0.000567699	-0.000876154	-0.00105652	-0.00116768
2374.35	1565.87	0.000257717	0.00182513	-0.000135274	0.000143298	-0.00113008	0.000713732	5.56335e-05	0.000222641	7.02322e-05	-6.63896e-05	0.000123053	-2.93753e-05	-0.00059825	0.000186602	0.000272016	-0.000154038	-5.66994e-05	-0.000354594	-5.16693e-05	-7.96544e-05	-0.000258261	2.7782e-05	-0.000250541	-0.000246101	-0.000242713	-8.57258e-05	-0.00023756	-0.000192064	-0.000355838	0.000213847	0.000355514	0.000246173	0.000576536	0.000997532	0.00137913	0.00207616	0.00192085	0.00217462	0.00197719	0.00193873	0.00180865	0.00102869	0.000283156	-4.9434e-05	-0.000570626	-0.000854736	-0.000955006	-0.0010674
2381.83	1564.02	0.00084766	0.00077765	0.000836293	0.000371963	0.000340936	-0.0008254	6.27123e-05	-0.000451028	-0.000382379	0.000327748	-0.000175566	-0.000200171	1.55986e-05	-0.000111814	7.94228e-05	-0.000119443	-0.000309971	-0.000324383	-9.59147e-05	-0.000179634	-0.000177909	-0.000310381	-0.000213204	-7.55655e-05	-0.000121026	-5.62572e-05	-0.000116708	5.96918e-05	-0.00026551	0.000431923	0.000508719	0.000793269	0.000887431	0.00139291	0.00193265	0.00223238	0.00233571	0.00250772	0.00227491	0.00231792	0.00200661	0.00131978	0.000681064	0.000280549	-6.85801e-06	-0.000264489	-0.000312246	-0.000383411
2389.3	1562.18	0.00115	0.000333457	0.00129015	0.000664619	0.00126985	-0.00134511	-0.000311542	-0.000772056	-0.000376032	0.000405142	-0.000473897	-0.000373218	0.000575695	-0.00027136	-0.000343806	-3.04849e-05	-0.000259968	-0.00022413	-0.000241141	-0.000373955	-9.91117e-05	-0.000518441	-0.000284969	-1.48165e-05	-6.73949e-05	-0.000168174	-9.39755e-05	0.000210203	-0.00016943	0.000488776	0.000569925	0.00117499	0.00114308	0.00163567	0.00214542	0.00228789	0.00254804	0.00257238	0.00241435	0.00253223	0.00208872	0.00150828	0.000903597	0.000417966	0.000385654	6.66452e-05	2.52026e-05	1.82191e-05
2396.77	1560.34	0.000492111	0.00113917	0.000645735	0.00047157	0.00109221	-0.000843655	-0.000710766	-0.00051955	-6.91336e-05	0.000134994	-0.00052089	-0.000335029	0.000535545	-0.000111142	-0.000556338	2.35445e-05	-3.08619e-05	-1.13816e-05	-0.000282072	-0.000410531	-5.85769e-05	-0.000250673	-0.000302442	-7.65742e-05	-0.000102437	-0.00024636	-8.43116e-05	0.000213593	1.31721e-05	0.000422796	0.000629577	0.00119704	0.00131967	0.00162364	0.00204754	0.00243608	0.00264756	0.00251047	0.0024974	0.0026032	0.00206788	0.0014971	0.00074662	0.000257198	0.000373855	-0.000101764	-0.000156987	-0.000146301
2404.25	1558.51	-0.000644103	0.00274717	-0.000722393	-0.000391062	0.000124853	-0.000335833	-0.000760906	2.86034e-05	0.000272735	-0.000213098	-0.000231537	-8.38089e-05	3.41607e-05	0.000187603	-0.000333889	-1.47326e-05	0.00014064	0.000187704	-0.000115151	-0.00018544	-9.98445e-05	0.000365655	-0.000131878	-0.000209683	-0.000188415	-0.000193763	-1.82845e-05	0.000124207	0.000271383	0.000363883	0.00073413	0.000996524	0.00147242	0.00147712	0.00185859	0.00274376	0.00276321	0.00252818	0.00260314	0.0026163	0.00192511	0.00130371	0.00036799	-9.71441e-06	8.41019e-05	-0.000564162	-0.000621159	-0.000692189
[truncated: 208 more columns]

## Sheet: figure_4_d
probe freq	anisotropy	std
1835.65	4.86873	112.174
1833.05	1.22405	1.88887
1830.47	2.05729	24.4089
1827.89	1.3886	8.67127
1825.32	0.594153	0.805704
1822.76	-5.63791	340.641
1820.2	0.1662	2.09493
1817.65	1.23246	1.33385
1815.11	0.750895	1.00952
1812.58	2.38462	4.33898
1810.06	2.11383	6.8925
1807.54	0.393156	1.01599
1805.03	-14.0081	591.856
1802.53	0.25594	2.85559
1800.03	1.05356	0.784992
1797.54	0.420975	0.863439
1795.06	2.07171	6.21067
1792.59	3.7422	29.4499
1790.12	0.640354	2.80953
1787.66	-1.67858	6.34571
1785.21	0.724648	3.94761
1782.76	0.699317	2.31219
1780.33	0.49284	0.848544
1777.9	0.602313	0.763146
1775.47	0.637087	0.778829
1773.05	0.693519	0.482653
1770.64	0.614016	0.554856
1768.24	0.565775	0.492466
1765.84	0.519965	0.412269
1763.46	0.45109	0.188153
1761.07	0.362252	0.263667
1758.7	0.271722	0.122684
1756.33	0.26674	0.154477
1753.97	0.175955	0.0663795
1751.61	0.207675	0.077985
1749.26	0.206574	0.0807196
1746.92	0.104758	0.146531
1744.58	0.263546	0.161177
1742.26	0.542507	0.144671
1739.93	1.21423	0.382052
1737.62	1.57213	0.633949
1735.31	1.65105	0.699043
1733.01	1.59522	0.311722
1730.71	1.659	0.330029
1728.42	1.17197	0.179463
1726.14	0.995519	0.125039
1723.86	0.92286	0.129228
1721.59	0.960895	0.130308
1719.32	0.812231	0.0709739
1717.07	0.749235	0.0548223
1714.82	0.740382	0.0399825
1712.57	0.693693	0.0362004
1710.33	0.635788	0.0237319
1708.1	0.593235	0.0152058
1705.87	0.57632	0.0119468
1703.65	0.547324	0.00592112
1701.44	0.472236	0.00373068
1699.23	0.453251	0.00434531
1697.03	0.41261	0.00397058
1694.83	0.39832	0.00363443
1692.64	0.396427	0.00370188
1690.46	0.380227	0.00442647
1688.28	0.344973	0.00296667
1686.11	0.325285	0.00421192
1683.94	0.324083	0.00385299
1681.78	0.258687	0.00442977
1679.63	0.201273	0.00449612
1677.48	0.118868	0.0105125
1675.34	-0.567208	0.0433919
1673.2	0.992865	0.0317507
1671.07	0.704674	0.0115966
1668.94	0.592075	0.00644511
1666.82	0.514679	0.00363544
1664.71	0.495447	0.00327985
1662.6	0.508756	0.00363913
1660.5	0.481355	0.00344607
1658.4	0.459629	0.00375661
1656.31	0.464279	0.00313204
1654.23	0.454414	0.00423042
1652.15	0.45056	0.00372872
1650.07	0.405551	0.00441752
1648	0.409209	0.00499063
1645.94	0.42296	0.00442181
1643.88	0.405565	0.00461933
1641.83	0.399217	0.00526177
1639.79	0.431458	0.00619108
1637.74	0.42443	0.00763902
1635.71	0.423589	0.0075935
1633.68	0.410625	0.00809917
1631.65	0.41429	0.0114726
1629.63	0.433827	0.010607
1627.62	0.425086	0.0144276
1625.61	0.411006	0.0102821
1623.61	0.403497	0.0188424
1621.61	0.411727	0.018013
1619.62	0.40825	0.0191246
1617.63	0.395225	0.0192514
1615.65	0.424627	0.0177714
1613.67	0.450148	0.0250727
1611.7	0.45496	0.0336366
1609.73	0.438694	0.0367569
1607.77	0.386263	0.0259526
1605.81	0.407423	0.0289854
1603.86	0.388544	0.0576457
1601.91	0.404959	0.0392935
1599.97	0.414565	0.0495491
1598.04	0.400198	0.0759767
1596.11	0.439281	0.0654502
1594.18	0.464156	0.0647335
1592.26	0.408807	0.13021
1590.34	0.419834	0.0938357
1588.43	0.38093	0.112442
1586.52	0.392363	0.158415
1584.62	0.393576	0.155814
1582.73	0.519516	0.155997
1580.83	0.570887	0.235916
1578.95	0.629797	0.422777
1577.06	0.0635755	0.731489
1575.19	0.498084	0.365454
1573.32	0.262357	0.376357
1571.45	2.24529	18.6969
1569.58	0.835011	8.77877
1567.73	-2.09682	42.0379
1565.87	0.497513	1.57652
1564.02	0.458154	1.78537
1562.18	-28.1897	818.751
1560.34	1.19199	2.93052
1558.51	0.396156	1.41966

## Sheet: figure_4_e
probe freq	anisotropy	std
1835.65	19.9932	320.122
1833.05	-1.13176	2.59207
1830.47	0.490785	0.990802
1827.89	-9.43383	374.526
1825.32	0.303452	0.497944
1822.76	-0.0354411	4.70722
1820.2	1.92685	3.78949
1817.65	2.7703	11.7047
1815.11	1.79166	7.33013
1812.58	2.44103	10.7383
1810.06	0.280066	2.45523
1807.54	0.68581	1.78171
1805.03	0.163833	1.10332
1802.53	0.0438433	1.01999
1800.03	3.56214	11.2916
1797.54	0.912092	1.19279
1795.06	-1.47063	8.38553
1792.59	1.17937	11.2118
1790.12	0.872631	2.87095
1787.66	0.325981	0.955663
1785.21	1.52633	3.37134
1782.76	-0.13507	1.56766
1780.33	0.36304	18.6472
1777.9	0.280687	2.33081
1775.47	-1.8663	13.6866
1773.05	3.46842	14.7806
1770.64	0.841805	0.655621
1768.24	0.87953	0.46465
1765.84	0.50898	0.461823
1763.46	0.456788	0.325031
1761.07	0.424639	0.203645
1758.7	0.349458	0.141625
1756.33	0.375911	0.0902096
1753.97	0.267387	0.104111
1751.61	0.31103	0.101832
1749.26	0.251379	0.0921083
1746.92	0.357872	0.0707609
1744.58	0.304299	0.105482
1742.26	0.498638	0.138528
1739.93	0.596945	0.14833
1737.62	0.713673	0.0917381
1735.31	0.744012	0.142971
1733.01	0.886331	0.0779381
1730.71	0.848641	0.057961
1728.42	0.828424	0.0624769
1726.14	0.760616	0.0327516
1723.86	0.778647	0.0615869
1721.59	0.775331	0.0412754
1719.32	0.698632	0.0258171
1717.07	0.660402	0.0191535
1714.82	0.656204	0.0138045
1712.57	0.616806	0.0109134
1710.33	0.577241	0.00760531
1708.1	0.541309	0.00490889
1705.87	0.525239	0.00454723
1703.65	0.494467	0.0030006
1701.44	0.424902	0.00202396
1699.23	0.3971	0.00391622
1697.03	0.340338	0.00358658
1694.83	0.305831	0.00328203
1692.64	0.294798	0.00428536
1690.46	0.245932	0.00558582
1688.28	0.116112	0.00549433
1686.11	-0.171186	0.0176048
1683.94	1.37639	0.0464066
1681.78	0.647425	0.00552459
1679.63	0.559246	0.00403747
1677.48	0.503608	0.00465625
1675.34	0.469988	0.00441621
1673.2	0.451458	0.00281519
1671.07	0.483123	0.00352227
1668.94	0.450287	0.00279307
1666.82	0.428021	0.00249678
1664.71	0.430866	0.00324208
1662.6	0.44743	0.00360688
1660.5	0.423474	0.00395529
1658.4	0.412251	0.00510953
1656.31	0.421896	0.00493351
1654.23	0.4154	0.00641806
1652.15	0.408387	0.00570074
1650.07	0.366455	0.00882251
1648	0.376157	0.00823013
1645.94	0.386534	0.00946202
1643.88	0.375812	0.00992528
1641.83	0.371057	0.0118386
1639.79	0.402995	0.0140395
1637.74	0.400423	0.0178803
1635.71	0.397167	0.0192417
1633.68	0.375448	0.0246406
1631.65	0.391195	0.0292203
1629.63	0.419599	0.0366063
1627.62	0.405811	0.0419866
1625.61	0.390959	0.0403537
1623.61	0.383233	0.0538051
1621.61	0.405253	0.0637205
1619.62	0.411214	0.06817
1617.63	0.353884	0.0651668
1615.65	0.441728	0.0791695
1613.67	0.457761	0.0872272
1611.7	0.481736	0.108051
1609.73	0.441916	0.129673
1607.77	0.434155	0.0857841
1605.81	0.417734	0.100271
1603.86	0.521685	0.17847
1601.91	0.413504	0.146229
1599.97	0.438919	0.0992051
1598.04	0.430834	0.194206
1596.11	0.597018	0.198772
1594.18	0.507367	0.226026
1592.26	0.452069	0.335333
1590.34	0.305871	0.209381
1588.43	0.536269	0.289662
1586.52	0.27986	0.244583
1584.62	0.545092	0.184616
1582.73	0.586923	0.278837
1580.83	0.743376	0.409434
1578.95	0.685978	0.691343
1577.06	1.41836	4.87794
1575.19	1.08201	4.60079
1573.32	0.314739	1.70951
1571.45	1.1789	3.42585
1569.58	4.16241	35.1274
1567.73	-24.1808	1129.68
1565.87	0.396708	1.46295
1564.02	-14.7955	1062.02
1562.18	-6.10765	72.9875
1560.34	0.994991	2.20361
1558.51	0.239384	4.40939

## Sheet: figure_5
top plot					bottom plot
frequency	4r 10mM	4r 100mM	4s 10 mM	4s 100 mM	4r 10mM	4r 100mM	4s 10 mM	4s 100 mM
3998.26	0.0149933	0.00126791	0.00881775	-0.000127165	0.0714533	0.0132344	0.0881775	-0.00129958
3997.29	0.0149685	0.00127605	0.00880353	-0.000172546	0.0712055	0.0133193	0.0880353	-0.00176336
3996.33	0.0147274	0.00122847	0.00857675	-0.000217762	0.0687942	0.0128227	0.0857675	-0.00222545
3995.36	0.0146986	0.00120133	0.00855967	-0.000242374	0.0685067	0.0125394	0.0855967	-0.00247698
3994.4	0.0142707	0.00113603	0.00814833	-0.000361162	0.0642276	0.0118578	0.0814833	-0.00369095
3993.43	0.0144536	0.00107397	0.00834014	-0.00036506	0.0660561	0.01121	0.0834014	-0.00373079
3992.47	0.0144255	0.00115779	0.00853458	-0.000389267	0.0657749	0.012085	0.0853458	-0.00397818
3991.51	0.0143975	0.00113097	0.00830705	-0.000413386	0.0654948	0.011805	0.0830705	-0.00422466
3990.54	0.0139697	0.00100159	0.00810595	-0.000596221	0.0612176	0.0104545	0.0810595	-0.00609318
3989.58	0.0139191	0.00105759	0.00806768	-0.000591856	0.0607113	0.011039	0.0806768	-0.00604857
3988.61	0.0134972	0.000938398	0.00766166	-0.000708661	0.0564927	0.00979492	0.0766166	-0.00724228
3987.65	0.0136829	0.000941713	0.00764665	-0.000646999	0.0583497	0.00982952	0.0764665	-0.00661211
3986.68	0.0144691	0.00105725	0.00822548	-0.000582286	0.0662117	0.0110354	0.0822548	-0.00595077
3985.72	0.0146566	0.00114949	0.00821259	-0.000541177	0.0680864	0.0119983	0.0821259	-0.00553065
3984.76	0.0154347	0.00120027	0.00920049	-0.000486788	0.0758674	0.0125284	0.0920049	-0.00497481
3983.79	0.0156211	0.00126268	0.00918601	-0.000530332	0.0777309	0.0131798	0.0918601	-0.00541982
3982.83	0.0149912	0.00116949	0.00857546	-0.000675733	0.0714319	0.012207	0.0857546	-0.00690576
3981.86	0.0147566	0.00117757	0.00835534	-0.000718794	0.0690867	0.0122913	0.0835534	-0.00734583
3980.9	0.0141293	0.00111395	0.00774836	-0.000779446	0.062813	0.0116273	0.0774836	-0.00796567
3979.93	0.0143121	0.00108778	0.00793918	-0.000802331	0.0646411	0.0113541	0.0793918	-0.00819955
3978.97	0.0142849	0.00111559	0.00792375	-0.000825135	0.0643696	0.0116444	0.0792375	-0.0084326
3978	0.0144712	0.00117751	0.00770634	-0.000759805	0.0662326	0.0122907	0.0770634	-0.00776495
3977.04	0.0146525	0.00120508	0.00789624	-0.000728781	0.0680455	0.0125785	0.0789624	-0.0074479
3976.08	0.0146293	0.00126665	0.00829326	-0.000663817	0.0678133	0.0132212	0.0829326	-0.00678398
3975.11	0.0146062	0.00127448	0.00848481	-0.000652727	0.0675819	0.0133029	0.0848481	-0.00667065
3974.15	0.0149665	0.00145479	0.00946351	-0.000521593	0.0711856	0.015185	0.0946351	-0.0053305
3973.18	0.0149417	0.00149092	0.00944862	-0.000481523	0.0709369	0.0155621	0.0944862	-0.004921
3972.22	0.0155024	0.001583	0.0100121	-0.000438397	0.0765447	0.0165233	0.100121	-0.00448027
3971.25	0.0154997	0.00153913	0.00981508	-0.000478951	0.0765172	0.0160654	0.0981508	-0.00489472
3970.29	0.0156815	0.00149334	0.0093948	-0.000521456	0.0783351	0.0155874	0.093948	-0.0053291
3969.33	0.0158582	0.00152	0.00897281	-0.000544352	0.0801025	0.0158656	0.0897281	-0.0055631
3968.36	0.015444	0.00137068	0.00857696	-0.000584508	0.0759601	0.0143071	0.0857696	-0.00597347
3967.4	0.0156192	0.0014258	0.00835941	-0.000525364	0.0777121	0.0148824	0.0835941	-0.00536904
3966.43	0.0153888	0.00151422	0.00834675	-0.000485794	0.0754086	0.0158053	0.0834675	-0.00496465
3965.47	0.0149606	0.00150234	0.00833727	-0.000494519	0.0711264	0.0156813	0.0833727	-0.00505382
3964.5	0.0149417	0.00154303	0.00852816	-0.000450589	0.0709372	0.016106	0.0852816	-0.00460487
3963.54	0.0151234	0.0015221	0.00851532	-0.000468822	0.0727544	0.0158876	0.0851532	-0.0047912
3962.57	0.0151043	0.00151025	0.00850563	-0.000425062	0.0725633	0.0157639	0.0850563	-0.00434399
3961.61	0.0150766	0.00153653	0.00868913	-0.000500212	0.072286	0.0160382	0.0868913	-0.005112
3960.65	0.0150477	0.00148631	0.0088719	-0.000441914	0.0719978	0.015514	0.088719	-0.00451621
3959.68	0.015217	0.00150735	0.00905078	-0.000469081	0.0736905	0.0157336	0.0905078	-0.00479384
3958.72	0.0151924	0.00143847	0.00883865	-0.000534324	0.0734438	0.0150146	0.0883865	-0.00546061
3957.75	0.0151647	0.00136091	0.00902025	-0.000556718	0.0731671	0.014205	0.0902025	-0.00568947
3956.79	0.0153198	0.00139404	0.00898522	-0.000519882	0.0747184	0.0145509	0.0898522	-0.00531301
3955.82	0.0150983	0.00141027	0.0087773	-0.000500114	0.0725034	0.0147202	0.087773	-0.00511099
3954.86	0.0150752	0.00131437	0.00876417	-0.000541418	0.072272	0.0137193	0.0876417	-0.0055331
3953.9	0.0146859	0.00126753	0.00838835	-0.000585709	0.0683794	0.0132304	0.0838835	-0.00598575
3952.93	0.0148689	0.00128006	0.0085755	-0.00062233	0.0702092	0.0133612	0.085755	-0.00636
3951.97	0.014679	0.00119693	0.00839441	-0.000652339	0.0683104	0.0124935	0.0839441	-0.00666668
3951	0.0154345	0.00127746	0.00875254	-0.000672017	0.0758658	0.013334	0.0875254	-0.00686779
3950.04	0.0152476	0.0013059	0.00857478	-0.000692639	0.0739967	0.0136308	0.0857478	-0.00707854
3949.07	0.0152256	0.0012858	0.00856212	-0.00081266	0.0737768	0.013421	0.0856212	-0.00830511
3948.11	0.0153916	0.00135794	0.00873847	-0.000838549	0.0754365	0.0141741	0.0873847	-0.00856969
3947.14	0.0151589	0.00135519	0.00871917	-0.000887376	0.0731089	0.0141453	0.0871917	-0.00906868
3946.18	0.0155223	0.00132512	0.0085056	-0.000862061	0.076743	0.0138315	0.085056	-0.00880997
3945.22	0.0151392	0.00125163	0.00794147	-0.000831376	0.0729127	0.0130645	0.0794147	-0.00849639
3944.25	0.0154964	0.00133618	0.00829904	-0.00069378	0.076484	0.0139469	0.0829904	-0.0070902
3943.29	0.0154785	0.00139916	0.00848369	-0.000678933	0.0763057	0.0146043	0.0848369	-0.00693847
3942.32	0.0154442	0.00134573	0.00827175	-0.000677093	0.0759625	0.0140466	0.0827175	-0.00691966
3941.36	0.0159538	0.00143669	0.00879548	-0.000630268	0.0810583	0.0149961	0.0879548	-0.00644113
3940.39	0.0153512	0.00141252	0.00841293	-0.000750092	0.0750328	0.0147438	0.0841293	-0.00766569
3939.43	0.0158737	0.00149447	0.00875101	-0.000713235	0.0802576	0.0155992	0.0875101	-0.00728902
3938.47	0.0152905	0.00138491	0.00837948	-0.000819566	0.0744251	0.0144556	0.0837948	-0.00837569
3937.5	0.0156219	0.00147157	0.00891061	-0.000828551	0.0777398	0.0153601	0.0891061	-0.00846751
3936.54	0.016148	0.00153116	0.00905856	-0.000814897	0.0830008	0.0159821	0.0905856	-0.00832797
3935.57	0.0157695	0.00152323	0.00869171	-0.00087124	0.0792151	0.0158994	0.0869171	-0.00890378
3934.61	0.0156007	0.00145713	0.0083344	-0.000887555	0.0775269	0.0152094	0.083344	-0.00907051
3933.64	0.0152378	0.00144097	0.0079772	-0.000903862	0.0738979	0.0150407	0.079772	-0.00923716
3932.68	0.0152248	0.00148459	0.00759099	-0.000857444	0.0737682	0.0154961	0.0759099	-0.00876279
3931.72	0.0155478	0.00154253	0.00811758	-0.0007934	0.0769987	0.0161008	0.0811758	-0.00810828
3930.75	0.0158583	0.00168949	0.00844627	-0.000738087	0.0801036	0.0176347	0.0844627	-0.007543
3929.79	0.0165516	0.0017861	0.00858432	-0.000683109	0.0870366	0.0186432	0.0858432	-0.00698114
3928.82	0.0165117	0.00175112	0.00875139	-0.000761902	0.086637	0.018278	0.0875139	-0.00778638
3927.86	0.0163181	0.00173319	0.00857163	-0.000825873	0.0847011	0.0180909	0.0857163	-0.00844014
3926.89	0.0163054	0.00179884	0.00875329	-0.000807169	0.0845744	0.0187762	0.0875329	-0.00824899
3925.93	0.0164813	0.00180679	0.00893194	-0.000797388	0.0863333	0.0188591	0.0893194	-0.00814904
3924.96	0.0161099	0.00183346	0.00838622	-0.000767846	0.0826189	0.0191375	0.0838622	-0.00784713
3924	0.0158888	0.00181191	0.00818424	-0.000783893	0.0804081	0.0189125	0.0818424	-0.00801112
3923.04	0.0160367	0.00179497	0.00834786	-0.000794864	0.0818872	0.0187358	0.0834786	-0.00812324
3922.07	0.0163629	0.00186102	0.0086825	-0.000723901	0.0851491	0.0194251	0.086825	-0.00739802
3921.11	0.0163559	0.00188213	0.00849308	-0.000750133	0.0850789	0.0196455	0.0849308	-0.0076661
3920.14	0.0161729	0.00192147	0.00831239	-0.000759276	0.0832493	0.0200562	0.0831239	-0.00775954
3919.18	0.0161715	0.00199637	0.00775391	-0.000830149	0.0832353	0.020838	0.0775391	-0.00848385
3918.21	0.015964	0.00195858	0.00774573	-0.000864481	0.0811601	0.0204435	0.0774573	-0.0088347
3917.25	0.0159245	0.00199833	0.00772674	-0.000817783	0.0807658	0.0208584	0.0772674	-0.00835747
3916.29	0.0162419	0.00204058	0.00825143	-0.000765786	0.0839395	0.0212995	0.0825143	-0.00782607
3915.32	0.0165474	0.00204683	0.00858262	-0.000700498	0.0869942	0.0213646	0.0858262	-0.00715885
3914.36	0.0161666	0.00191794	0.00786504	-0.000869081	0.0831864	0.0200193	0.0786504	-0.00888171
3913.39	0.0163097	0.00192673	0.00802626	-0.000853324	0.0846173	0.0201111	0.0802626	-0.00872069
3912.43	0.0161071	0.00192341	0.00783802	-0.000852096	0.0825909	0.0200764	0.0783802	-0.00870814
3911.46	0.0160895	0.0019343	0.00746492	-0.000885778	0.0824157	0.02019	0.0746492	-0.00905235
3910.5	0.0160408	0.00198123	0.00779621	-0.000833812	0.0819279	0.0206799	0.0779621	-0.00852128
3909.53	0.0160166	0.00201257	0.00778548	-0.000797585	0.0816868	0.021007	0.0778548	-0.00815104
3908.57	0.01601	0.00208082	0.00814652	-0.000727811	0.08162	0.0217195	0.0814652	-0.00743798
3907.61	0.0167455	0.00222896	0.00886043	-0.000630745	0.088975	0.0232658	0.0886043	-0.006446
3906.64	0.0164593	0.00212453	0.0085514	-0.000697136	0.0861129	0.0221757	0.085514	-0.00712449
3905.68	0.016523	0.00223549	0.00840311	-0.000691607	0.0867504	0.0233339	0.0840311	-0.00706799
3904.71	0.0163732	0.00224807	0.00823957	-0.000684737	0.0852526	0.0234652	0.0823957	-0.00699779
3903.75	0.0165607	0.0022963	0.00823957	-0.000732892	0.0871269	0.0239686	0.0823957	-0.0074899
3902.78	0.0165355	0.00232734	0.00804455	-0.0006485	0.0868751	0.0242925	0.0804455	-0.00662745
3901.82	0.0164951	0.00231763	0.00802504	-0.000650923	0.0864716	0.0241913	0.0802504	-0.00665221
3900.86	0.0168106	0.0024366	0.00817976	-0.000569955	0.0896259	0.025433	0.0817976	-0.00582475
3899.89	0.016923	0.00241891	0.008325	-0.000575483	0.09075	0.0252484	0.08325	-0.00588124
3898.93	0.0172004	0.00241157	0.00846031	-0.000519888	0.0935245	0.0251718	0.0846031	-0.00531308
3897.96	0.0172802	0.00239438	0.00822909	-0.000520125	0.094322	0.0249924	0.0822909	-0.0053155
3897	0.0171865	0.00236525	0.0083633	-0.000486685	0.0933854	0.0246883	0.083633	-0.00497375
3896.03	0.0166163	0.00229189	0.00782899	-0.000551063	0.0876835	0.0239225	0.0782899	-0.00563168
3895.07	0.016593	0.00233959	0.00780869	-0.000455337	0.0874503	0.0244205	0.0780869	-0.00465339
3894.1	0.016457	0.00233983	0.00765383	-0.000554979	0.0860904	0.024423	0.0765383	-0.0056717
3893.14	0.0164848	0.00238214	0.00819362	-0.000567632	0.0863688	0.0248646	0.0819362	-0.005801
3892.18	0.0166839	0.00234994	0.00820191	-0.00055554	0.0883596	0.0245285	0.0820191	-0.00567743
3891.21	0.0164826	0.00224862	0.00820308	-0.00069662	0.0863467	0.0234709	0.0820308	-0.00711922
3890.25	0.0164211	0.00206252	0.00800427	-0.000775137	0.0857318	0.0215285	0.0800427	-0.00792164
3889.28	0.0158679	0.00195825	0.00731192	-0.000869462	0.0801995	0.02044	0.0731192	-0.00888561
3888.32	0.0155195	0.00192912	0.00696512	-0.000899744	0.0767149	0.020136	0.0696512	-0.00919508
3887.35	0.0157413	0.00203094	0.0071509	-0.000854966	0.0789329	0.0211988	0.071509	-0.00873746
3886.39	0.0161297	0.00214389	0.00750906	-0.000749372	0.0828173	0.0223778	0.0750906	-0.00765833
3885.43	0.0157584	0.00207803	0.0071611	-0.00090256	0.0791039	0.0216904	0.071611	-0.00922386
3884.46	0.0155015	0.00199996	0.0071389	-0.000961388	0.0765351	0.0208755	0.071389	-0.00982506
3883.5	0.0157413	0.00195722	0.00742463	-0.00089372	0.0789336	0.0204293	0.0742463	-0.00913351
3882.53	0.0150396	0.00185174	0.00691874	-0.000995624	0.0719161	0.0193283	0.0691874	-0.0101749
3881.57	0.0148923	0.0018415	0.00658355	-0.00101045	0.0704432	0.0192214	0.0658355	-0.0103265
3880.6	0.0152201	0.00192223	0.00690983	-0.000974137	0.073721	0.020064	0.0690983	-0.00995535
3879.64	0.0154945	0.00190995	0.00722032	-0.000926601	0.0764657	0.0199359	0.0722032	-0.00946954
3878.67	0.0157723	0.00194208	0.00719573	-0.000876456	0.0792433	0.0202713	0.0719573	-0.00895708
3877.71	0.0163983	0.00197521	0.00784002	-0.000788012	0.0855036	0.0206171	0.0784002	-0.00805321
3876.75	0.0164206	0.00202563	0.00802658	-0.000739739	0.0857266	0.0211434	0.0802658	-0.00755988
3875.78	0.0167847	0.00207588	0.00802161	-0.000739282	0.0893669	0.0216679	0.0802161	-0.00755521
3874.82	0.016431	0.00210766	0.0076763	-0.000706347	0.0858301	0.0219996	0.076763	-0.00721863
3873.85	0.0164177	0.00214661	0.00767121	-0.000709847	0.0856978	0.0224061	0.0767121	-0.00725439
3872.89	0.0164532	0.00215825	0.00768895	-0.000703466	0.0860525	0.0225276	0.0768895	-0.00718918
3871.92	0.0166988	0.00230685	0.00788593	-0.000660333	0.0885083	0.0240787	0.0788593	-0.00674838
3870.96	0.0169482	0.0023693	0.00792003	-0.000747223	0.0910024	0.0247306	0.0792003	-0.00763636
3870	0.0164163	0.00227545	0.00740989	-0.000881801	0.0856829	0.0237509	0.0740989	-0.0090117
3869.03	0.0162976	0.00217368	0.0078783	-0.000824833	0.0844966	0.0226887	0.078783	-0.00842952
3868.07	0.0163826	0.00210413	0.00784518	-0.000828411	0.0853464	0.0219627	0.0784518	-0.00846608
3867.1	0.0165104	0.00204112	0.007822	-0.000792815	0.0866239	0.021305	0.07822	-0.0081023
3866.14	0.0162021	0.00200298	0.00751098	-0.000833043	0.0835411	0.0209069	0.0751098	-0.00851341
3865.17	0.0160428	0.00204837	0.0071757	-0.00083411	0.0819482	0.0213807	0.071757	-0.00852432
3864.21	0.0160097	0.00197838	0.00698939	-0.000897577	0.0816171	0.0206502	0.0698939	-0.00917293
3863.25	0.0156156	0.0018863	0.00664083	-0.00093197	0.0776765	0.0196891	0.0664083	-0.00952442
3862.28	0.0157173	0.00193861	0.00712302	-0.000866259	0.0786934	0.0202351	0.0712302	-0.00885288
3861.32	0.0156632	0.00189894	0.0071003	-0.000850754	0.0781527	0.0198209	0.071003	-0.00869442
3860.35	0.015931	0.00198295	0.00773197	-0.000756807	0.0808308	0.0206979	0.0773197	-0.00773431
3859.39	0.0163796	0.00207547	0.00836479	-0.000700141	0.0853164	0.0216636	0.0836479	-0.0071552
3858.42	0.0167144	0.00220159	0.00885889	-0.000618764	0.0886642	0.02298	0.0885889	-0.00632356
3857.46	0.0168257	0.00236672	0.00908118	-0.000562729	0.0897777	0.0247036	0.0908118	-0.0057509
3856.49	0.016759	0.00244428	0.00854684	-0.000530462	0.0891102	0.0255132	0.0854684	-0.00542114
3855.53	0.0175767	0.00267708	0.00866861	-0.000398155	0.0972872	0.0279431	0.0866861	-0.00406901
3854.57	0.0178054	0.00272878	0.00842542	-0.000477597	0.0995746	0.0284827	0.0842542	-0.00488088
3853.6	0.0179324	0.00267946	0.00856544	-0.00052119	0.100844	0.027968	0.0856544	-0.00532639
3852.64	0.017504	0.0025389	0.00863516	-0.000521548	0.0965608	0.0265009	0.0863516	-0.00533004
3851.67	0.0170145	0.00223023	0.00833037	-0.000723439	0.0916654	0.023279	0.0833037	-0.00739331
3850.71	0.016742	0.00199288	0.00820755	-0.000734348	0.0889404	0.0208015	0.0820755	-0.00750478
3849.74	0.0166237	0.00187131	0.00834074	-0.000785166	0.0877569	0.0195326	0.0834074	-0.00802413
3848.78	0.0164003	0.00179413	0.00832563	-0.000849951	0.0855236	0.018727	0.0832563	-0.00868621
3847.82	0.0160531	0.00169331	0.00816798	-0.000944572	0.0820514	0.0176746	0.0816798	-0.0096532
3846.85	0.0162105	0.00164417	0.00832915	-0.000991006	0.0836254	0.0171617	0.0832915	-0.0101277
3845.89	0.0162141	0.00169386	0.00832241	-0.000987307	0.0836614	0.0176804	0.0832241	-0.0100899
3844.92	0.0157767	0.00170616	0.00787314	-0.00102427	0.0792869	0.0178087	0.0787314	-0.0104677
3843.96	0.0159449	0.00170819	0.00786288	-0.000980847	0.0809692	0.0178299	0.0786288	-0.0100239
3842.99	0.0162524	0.00183728	0.00800421	-0.000935373	0.0840439	0.0191774	0.0800421	-0.0095592
3842.03	0.0164365	0.00188327	0.00801414	-0.000889398	0.0858855	0.0196574	0.0801414	-0.00908934
3841.06	0.0166577	0.00194998	0.00802897	-0.000876845	0.0880974	0.0203537	0.0802897	-0.00896106
3840.1	0.0165972	0.00209431	0.00790552	-0.00084027	0.0874924	0.0218603	0.0790552	-0.00858727
3839.14	0.0170301	0.00217356	0.0081073	-0.00077768	0.0918211	0.0226875	0.081073	-0.00794762
3838.17	0.01753	0.00224325	0.00842549	-0.000708278	0.0968205	0.0234149	0.0842549	-0.00723836
3837.21	0.0172866	0.00211299	0.00857478	-0.000777575	0.094386	0.0220552	0.0857478	-0.00794655
3836.24	0.0168505	0.00196972	0.00838594	-0.000896186	0.090025	0.0205597	0.0838594	-0.00915872
3835.28	0.016415	0.00184662	0.0080198	-0.000953877	0.08567	0.0192749	0.080198	-0.0097483
3834.31	0.0166759	0.00185667	0.00814941	-0.000886797	0.0882797	0.0193798	0.0814941	-0.00906276
3833.35	0.0164861	0.00185823	0.00797788	-0.000835951	0.0863808	0.019396	0.0797788	-0.00854314
3832.39	0.01695	0.00191768	0.00827812	-0.000729258	0.0910201	0.0200166	0.0827812	-0.00745277
3831.42	0.0169206	0.00186513	0.00826663	-0.000689955	0.0907268	0.0194681	0.0826663	-0.00705111
3830.46	0.0167271	0.00177811	0.00826966	-0.000724789	0.0887911	0.0185598	0.0826966	-0.0074071
3829.49	0.0165453	0.00174261	0.00811429	-0.000836941	0.086973	0.0181892	0.0811429	-0.00855326
3828.53	0.0166788	0.00174771	0.00825216	-0.000786129	0.0883079	0.0182424	0.0825216	-0.00803397
3827.56	0.0170006	0.00183191	0.00889188	-0.00078654	0.0915263	0.0191213	0.0889188	-0.00803817
3826.6	0.016567	0.00171877	0.00862761	-0.000899146	0.0871902	0.0179404	0.0862761	-0.00918897
3825.63	0.0165577	0.00166414	0.0086264	-0.000949703	0.0870976	0.0173701	0.086264	-0.00970564
3824.67	0.0165875	0.00166557	0.00864677	-0.000907165	0.0873957	0.0173851	0.0864677	-0.00927092
3823.71	0.0162082	0.00172737	0.00805918	-0.000944376	0.0836025	0.0180302	0.0805918	-0.00965121
3822.74	0.0160013	0.00179444	0.0079526	-0.000897914	0.0815329	0.0187303	0.079526	-0.00917638
3821.78	0.0157472	0.00189265	0.00750166	-0.000894646	0.078992	0.0197554	0.0750166	-0.00914298
3820.81	0.016195	0.00185207	0.0078074	-0.000965638	0.08347	0.0193317	0.078074	-0.0098685
3819.85	0.0157908	0.00175777	0.00762928	-0.0009974	0.0794282	0.0183475	0.0762928	-0.0101931
3818.88	0.0159517	0.00177364	0.00796167	-0.000976183	0.0810375	0.0185131	0.0796167	-0.00997626
3817.92	0.0163723	0.0018801	0.00815976	-0.000841892	0.0852433	0.0196244	0.0815976	-0.00860385
3816.96	0.0168066	0.00193302	0.00836485	-0.000761691	0.0895861	0.0201767	0.0836485	-0.00778422
3815.99	0.016487	0.0018657	0.00806151	-0.000866407	0.08639	0.0194741	0.0806151	-0.00885439
3815.03	0.0162006	0.00171513	0.00802463	-0.000904334	0.0835268	0.0179024	0.0802463	-0.00924199
3814.06	0.0156013	0.00149667	0.00752033	-0.0010517	0.0775335	0.0156221	0.0752033	-0.010748
3813.1	0.0153545	0.00146193	0.00748868	-0.00106859	0.0750654	0.0152596	0.0748868	-0.0109206
3812.13	0.0151835	0.00146403	0.0073309	-0.00106072	0.0733548	0.0152814	0.073309	-0.0108402
3811.17	0.0158027	0.00160202	0.00777204	-0.000921525	0.0795477	0.0167218	0.0777204	-0.00941767
3810.21	0.0157105	0.00169473	0.00781787	-0.000875637	0.0786255	0.0176895	0.0781787	-0.00894871
3809.24	0.0163043	0.00187939	0.00801888	-0.000789122	0.0845631	0.0196169	0.0801888	-0.00806456
3808.28	0.0161306	0.00198085	0.0079448	-0.000790566	0.0828262	0.0206759	0.079448	-0.00807932
3807.31	0.0159133	0.0018758	0.00753284	-0.000945092	0.080653	0.0195795	0.0753284	-0.00965852
3806.35	0.0157499	0.00178816	0.00756404	-0.000936191	0.0790189	0.0186646	0.0756404	-0.00956755
3805.38	0.01553	0.00172478	0.00754976	-0.000941635	0.0768201	0.0180032	0.0754976	-0.00962319
3804.42	0.0154251	0.00175434	0.0075933	-0.000872366	0.0757718	0.0183117	0.075933	-0.00891528
3803.45	0.0157528	0.00186434	0.00749882	-0.000827083	0.0790486	0.0194598	0.0749882	-0.0084525
3802.49	0.0159247	0.00196936	0.0075771	-0.000745899	0.0807674	0.020556	0.075771	-0.00762284
3801.53	0.0161727	0.00192854	0.00762759	-0.000788662	0.0832473	0.0201299	0.0762759	-0.00805986
3800.56	0.0159803	0.00186109	0.00782413	-0.000876827	0.0813237	0.0194259	0.0782413	-0.00896087
3799.6	0.0158951	0.00175497	0.00796588	-0.00083146	0.0804715	0.0183183	0.0796588	-0.00849724
3798.63	0.0152675	0.00166929	0.00786597	-0.000863752	0.0741951	0.017424	0.0786597	-0.00882725
3797.67	0.0150164	0.00172621	0.00759852	-0.00080634	0.0716841	0.018018	0.0759852	-0.00824052
3796.7	0.0151125	0.00172238	0.00766849	-0.000769325	0.0726458	0.0179781	0.0766849	-0.00786224
3795.74	0.0150589	0.00170281	0.00743611	-0.000826693	0.0721094	0.0177738	0.0743611	-0.00844853
3794.78	0.0151633	0.00169132	0.00753477	-0.000831812	0.0731537	0.0176538	0.0753477	-0.00850084
3793.81	0.0150666	0.00164805	0.00759571	-0.000830154	0.0721863	0.0172022	0.0759571	-0.00848389
3792.85	0.014994	0.00170547	0.00767029	-0.00081395	0.0714607	0.0178016	0.0767029	-0.0083183
3791.88	0.0149344	0.00171125	0.00758321	-0.000768165	0.0708648	0.0178618	0.0758321	-0.00785038
3790.92	0.0144166	0.00168775	0.0070444	-0.000751855	0.0656861	0.0176166	0.070444	-0.0076837
3789.95	0.0148133	0.00171649	0.00723506	-0.000641345	0.0696537	0.0179166	0.0723506	-0.00655433
3788.99	0.0146446	0.00168337	0.00720761	-0.000677441	0.0679666	0.0175709	0.0720761	-0.00692321
3788.02	0.014595	0.00170904	0.00695077	-0.000696483	0.0674701	0.0178388	0.0695077	-0.00711782
3787.06	0.0147158	0.00170313	0.00703412	-0.000705875	0.0686783	0.0177772	0.0703412	-0.0072138
3786.1	0.0149408	0.00178517	0.00704775	-0.000626573	0.070928	0.0186334	0.0704775	-0.00640336
3785.13	0.0153329	0.00177422	0.00722836	-0.000638995	0.0748496	0.0185192	0.0722836	-0.00653032
3784.17	0.0149692	0.0016954	0.00701889	-0.000677137	0.0712127	0.0176965	0.0701889	-0.00692011
3783.2	0.0151668	0.00177332	0.0075424	-0.000599215	0.0731882	0.0185098	0.075424	-0.00612377
3782.24	0.0150874	0.00171347	0.00743455	-0.000578757	0.0723945	0.0178851	0.0743455	-0.0059147
3781.27	0.015195	0.00173533	0.00750518	-0.000645733	0.0734706	0.0181132	0.0750518	-0.00659917
3780.31	0.0149223	0.00171986	0.0072083	-0.00066545	0.0707438	0.0179518	0.072083	-0.00680067
3779.35	0.0153233	0.00176675	0.0074158	-0.000617121	0.0747536	0.0184412	0.074158	-0.00630677
3778.38	0.0146771	0.0016764	0.0069685	-0.000701752	0.0682914	0.0174981	0.069685	-0.00717167
3777.42	0.0146433	0.00162462	0.00695665	-0.000703822	0.0679529	0.0169576	0.0695665	-0.00719283
3776.45	0.0146027	0.00168608	0.00729334	-0.000677061	0.0675478	0.0175992	0.0729334	-0.00691934
3775.49	0.0145572	0.00167346	0.00762193	-0.000642954	0.067092	0.0174674	0.0762193	-0.00657077
3774.52	0.015139	0.00177544	0.00803682	-0.000536462	0.0729098	0.0185319	0.0803682	-0.00548246
3773.56	0.0156139	0.00185546	0.0083448	-0.00049547	0.0776593	0.0193671	0.083448	-0.00506354
3772.59	0.0156648	0.00188607	0.00823017	-0.000424211	0.0781684	0.0196867	0.0823017	-0.00433529
3771.63	0.0157127	0.00196625	0.00811194	-0.000429153	0.0786473	0.0205236	0.0811194	-0.0043858
3770.67	0.0154467	0.00190503	0.00752331	-0.00048989	0.0759877	0.0198845	0.0752331	-0.00500651
3769.7	0.0150177	0.00182759	0.00732532	-0.000560193	0.0716977	0.0190762	0.0732532	-0.00572498
3768.74	0.0151793	0.00184756	0.00720719	-0.000527252	0.0733132	0.0192847	0.0720719	-0.00538834
3767.77	0.0147748	0.00179943	0.00670829	-0.000563135	0.0692686	0.0187823	0.0670829	-0.00575505
3766.81	0.0145995	0.00175573	0.00642905	-0.000556648	0.0675155	0.0183261	0.0642905	-0.00568876
3765.84	0.0147713	0.00181065	0.00665876	-0.000533401	0.0692332	0.0188995	0.0665876	-0.00545117
3764.88	0.0145952	0.00178343	0.00655107	-0.00046914	0.0674724	0.0186153	0.0655107	-0.00479445
3763.92	0.0150786	0.00187888	0.00693178	-0.000401501	0.0723062	0.0196116	0.0693178	-0.0041032
3762.95	0.0150804	0.00193462	0.00715711	-0.000416462	0.0723238	0.0201934	0.0715711	-0.0042561
3761.99	0.0151834	0.00193139	0.00712948	-0.000376892	0.0733545	0.0201597	0.0712948	-0.00385171
3761.02	0.0155471	0.00204389	0.0073429	-0.000345228	0.0769911	0.0213339	0.073429	-0.00352811
3760.06	0.0153532	0.00201967	0.0071735	-0.000409277	0.0750519	0.0210811	0.071735	-0.00418267
3759.09	0.0152844	0.00196891	0.00714723	-0.000493312	0.0743648	0.0205514	0.0714723	-0.00504148
3758.13	0.0153055	0.00194036	0.00706341	-0.00047008	0.0745751	0.0202534	0.0706341	-0.00480405
3757.16	0.01535	0.00193696	0.00699501	-0.000463376	0.0750208	0.0202179	0.0699501	-0.00473555
3756.2	0.0154148	0.00204285	0.0070752	-0.000395037	0.0756679	0.0213231	0.070752	-0.00403714
3755.24	0.0155626	0.00211606	0.00687747	-0.000331144	0.0771463	0.0220873	0.0687747	-0.00338418
3754.27	0.0164955	0.00231919	0.00773894	-0.000145392	0.086475	0.0242075	0.0773894	-0.00148585
3753.31	0.0162686	0.00244908	0.0076001	-7.92749e-05	0.0842059	0.0255633	0.076001	-0.000810163
3752.34	0.0168018	0.00263766	0.00821974	4.7652e-05	0.0895387	0.0275316	0.0821974	0.000486988
3751.38	0.017147	0.00281152	0.00852985	0.000171671	0.0929901	0.0293465	0.0852985	0.00175442
3750.41	0.0168018	0.00275965	0.00805616	0.000169619	0.0895387	0.028805	0.0805616	0.00173345
3749.45	0.0171353	0.00268236	0.00846346	0.000237319	0.0928731	0.0279982	0.0846346	0.00242532
3748.49	0.0170623	0.00261891	0.00813046	0.000232511	0.092143	0.027336	0.0813046	0.00237618
3747.52	0.0166613	0.0026169	0.00771935	0.000147449	0.0881332	0.027315	0.0771935	0.00150687
3746.56	0.0167109	0.0027166	0.00750211	0.000180725	0.0886294	0.0283557	0.0750211	0.00184695
3745.59	0.0166214	0.00281854	0.00712746	0.000169809	0.0877348	0.0294197	0.0712746	0.00173539
3744.63	0.0164251	0.00279354	0.00689222	9.45239e-05	0.0857718	0.0291588	0.0689222	0.000966002
3743.66	0.0168	0.00268086	0.00733798	8.8333e-05	0.08952	0.0279826	0.0733798	0.000902733
3742.7	0.0166208	0.00251279	0.00761718	3.93682e-05	0.087728	0.0262283	0.0761718	0.00040233
3741.74	0.0159199	0.00229907	0.0073349	1.0668e-05	0.0807195	0.0239976	0.073349	0.000109024
3740.77	0.0165314	0.0023806	0.00810067	5.67512e-05	0.0868339	0.0248485	0.0810067	0.000579978
3739.81	0.0166279	0.00241891	0.00813163	7.97716e-05	0.087799	0.0252484	0.0813163	0.000815238
3738.84	0.0164999	0.00250108	0.00791292	0.000138346	0.0865191	0.0261061	0.0791292	0.00141385
3737.88	0.0168504	0.00259912	0.0080056	0.000214087	0.0900248	0.0271294	0.080056	0.0021879
3736.91	0.0167671	0.00265638	0.00785762	0.000254367	0.0891916	0.0277271	0.0785762	0.00259954
3735.95	0.0168459	0.00267318	0.00772891	0.000302207	0.0899797	0.0279024	0.0772891	0.00308846
3734.98	0.0171444	0.00272817	0.00801432	0.000395818	0.0929643	0.0284764	0.0801432	0.00404513
3734.02	0.0172874	0.00280468	0.00833368	0.000474656	0.0943947	0.0292751	0.0833368	0.00485082
3733.06	0.0174096	0.00284324	0.00880809	0.000558584	0.0956166	0.0296775	0.0880809	0.00570853
3732.09	0.0175108	0.00288482	0.00893546	0.000606337	0.0966279	0.0301115	0.0893546	0.00619656
3731.13	0.0172975	0.00287384	0.00860131	0.000604881	0.0944957	0.0299969	0.0860131	0.00618168
3730.16	0.0175171	0.00290243	0.00853877	0.000726985	0.0966914	0.0302953	0.0853877	0.00742954
3729.2	0.0173184	0.00294489	0.00838105	0.000737264	0.094704	0.0307386	0.0838105	0.00753458
3728.23	0.0175084	0.00304416	0.00825015	0.000797886	0.0966042	0.0317747	0.0825015	0.00815413
3727.27	0.01784	0.00321599	0.0087375	0.000968705	0.0999204	0.0335683	0.087375	0.00989984
3726.31	0.0181417	0.00326565	0.00904582	0.00102068	0.102937	0.0340866	0.0904582	0.010431
3725.34	0.0179471	0.00324041	0.0088925	0.00104518	0.100992	0.0338232	0.088925	0.0106813
3724.38	0.0185038	0.00328987	0.00932634	0.00110722	0.106558	0.0343394	0.0932634	0.0113154
3723.41	0.0184771	0.00337421	0.00933869	0.00112217	0.106291	0.0352198	0.0933869	0.0114682
3722.45	0.0191772	0.00358729	0.00957864	0.00126601	0.113292	0.0374438	0.0957864	0.0129382
3721.48	0.0193081	0.00365503	0.0095908	0.0013464	0.114601	0.0381509	0.095908	0.0137597
3720.52	0.0195718	0.00374937	0.00943237	0.0014971	0.117239	0.0391357	0.0943237	0.0152998
3719.55	0.0202109	0.00398473	0.00980931	0.00171164	0.12363	0.0415923	0.0980931	0.0174924
3718.59	0.020495	0.00413986	0.00998272	0.0018044	0.12647	0.0432116	0.0998272	0.0184403
3717.63	0.0210646	0.00435892	0.0102726	0.001999	0.132167	0.0454981	0.102726	0.0204291
3716.66	0.0222284	0.00461332	0.0112954	0.00226597	0.143804	0.0481534	0.112954	0.0231574
3715.7	0.0223313	0.00475163	0.0112304	0.00236904	0.144833	0.0495971	0.112304	0.0242108
3714.73	0.0229546	0.00496072	0.0117637	0.0026051	0.151067	0.0517796	0.117637	0.0266232
3713.77	0.023465	0.00515144	0.0119588	0.0027314	0.15617	0.0537703	0.119588	0.027914
3712.8	0.0237791	0.00546684	0.0119498	0.0029806	0.159311	0.0570625	0.119498	0.0304608
3711.84	0.0245321	0.00568319	0.0124225	0.00322204	0.166841	0.0593207	0.124225	0.0329282
3710.88	0.0248355	0.00583709	0.0126771	0.00345468	0.169875	0.0609271	0.126771	0.0353057
3709.91	0.0260329	0.00609193	0.0135018	0.00375374	0.181849	0.0635871	0.135018	0.038362
3708.95	0.0265133	0.00627179	0.0139294	0.00405366	0.186653	0.0654645	0.139294	0.041427
3707.98	0.026948	0.00641518	0.0141259	0.00423529	0.191001	0.0669611	0.141259	0.0432833
3707.02	0.0275014	0.00663878	0.0147681	0.00453806	0.196534	0.0692951	0.147681	0.0463774
3706.05	0.0278477	0.00686716	0.0150207	0.00480393	0.199998	0.0716789	0.150207	0.0490945
3705.09	0.0284886	0.00719378	0.0153455	0.00508194	0.206406	0.0750881	0.153455	0.0519357
3704.12	0.0294462	0.00755587	0.0157599	0.00542979	0.215983	0.0788676	0.157599	0.0554906
3703.16	0.0303526	0.00792017	0.0162782	0.00573944	0.225046	0.0826701	0.162782	0.0586552
3702.2	0.0312363	0.0082839	0.0169685	0.0061363	0.233883	0.0864667	0.169685	0.0627109
3701.23	0.0321157	0.0086718	0.0176676	0.00652136	0.242677	0.0905156	0.176676	0.0666461
3700.27	0.03345	0.0090555	0.0184234	0.00694241	0.25602	0.0945206	0.184234	0.0709491
3699.3	0.0343793	0.00945558	0.0194611	0.00729342	0.265313	0.0986966	0.194611	0.0745362
3698.34	0.0350925	0.00982655	0.0198717	0.00765358	0.272446	0.102569	0.198717	0.078217
3697.37	0.0359575	0.0101664	0.020571	0.00802218	0.281095	0.106116	0.20571	0.081984
3696.41	0.0363913	0.0104774	0.0205769	0.00835728	0.285433	0.109362	0.205769	0.0854086
3695.45	0.0367298	0.010863	0.0210006	0.00871804	0.288819	0.113387	0.210006	0.0890955
3694.48	0.0370523	0.0111491	0.0209124	0.00901595	0.292043	0.116373	0.209124	0.09214
3693.52	0.0367361	0.0113781	0.0203145	0.00925182	0.288881	0.118764	0.203145	0.0945505
3692.55	0.0369355	0.0116463	0.0205793	0.00961075	0.290875	0.121563	0.205793	0.0982186
3691.59	0.0374328	0.012031	0.0205299	0.00989402	0.295849	0.125579	0.205299	0.101114
3690.62	0.0373452	0.0123189	0.020296	0.0101136	0.294972	0.128584	0.20296	0.103357
3689.66	0.0373683	0.0125531	0.0207778	0.010329	0.295203	0.131028	0.207778	0.105559
3688.7	0.0364559	0.0125307	0.0199414	0.0102499	0.286079	0.130794	0.199414	0.104751
3687.73	0.0354872	0.0123472	0.0196082	0.0101798	0.276392	0.128879	0.196082	0.104034
3686.77	0.0343305	0.0119924	0.0186779	0.0099003	0.264825	0.125176	0.186779	0.101178
3685.8	0.0330836	0.0116352	0.0175733	0.00952342	0.252356	0.121447	0.175733	0.0973261
3684.84	0.0317966	0.0113796	0.0171522	0.00931388	0.239486	0.11878	0.171522	0.0951847
3683.87	0.0306987	0.0114674	0.0173169	0.00930978	0.228508	0.119696	0.173169	0.0951428
3682.91	0.0299906	0.0116825	0.0167304	0.00955814	0.221427	0.121941	0.167304	0.097681
3681.94	0.0298604	0.0121299	0.0166903	0.00995674	0.220124	0.12661	0.166903	0.101754
3680.98	0.0300383	0.0124046	0.0162846	0.010299	0.221903	0.129478	0.162846	0.105252
3680.02	0.0296091	0.0126181	0.0158525	0.0103949	0.217611	0.131707	0.158525	0.106232
3679.05	0.0288078	0.0126446	0.0153736	0.0103524	0.209598	0.131983	0.153736	0.105798
3678.09	0.0284151	0.0126616	0.0152122	0.0102911	0.205672	0.132161	0.152122	0.105172
3677.12	0.0282006	0.012662	0.0149322	0.0101639	0.203526	0.132165	0.149322	0.103871
3676.16	0.0277706	0.0125788	0.0149065	0.0100095	0.199226	0.131296	0.149065	0.102294
3675.19	0.0272707	0.0124156	0.0144272	0.00979559	0.194227	0.129593	0.144272	0.100108
3674.23	0.0264729	0.0120239	0.0136416	0.00944191	0.186249	0.125505	0.136416	0.0964931
3673.27	0.0256921	0.0117509	0.0127537	0.00906876	0.178441	0.122655	0.127537	0.0926797
3672.3	0.0252281	0.0115275	0.0120295	0.00879979	0.173802	0.120323	0.120295	0.0899308
3671.34	0.025072	0.0113985	0.0117048	0.00853545	0.172241	0.118976	0.117048	0.0872295
3670.37	0.0242683	0.011092	0.0109321	0.00818255	0.164204	0.115777	0.109321	0.0836229
3669.41	0.0235875	0.010822	0.0104901	0.007886	0.157395	0.11296	0.104901	0.0805922
3668.44	0.0230327	0.0104454	0.0100048	0.00756314	0.151847	0.109029	0.100048	0.0772927
3667.48	0.0225684	0.0101512	0.00984421	0.00727507	0.147204	0.105958	0.0984421	0.0743488
3666.51	0.0223553	0.0100019	0.00970299	0.00701025	0.145074	0.104399	0.0970299	0.0716424
3665.55	0.0219588	0.00976347	0.00976726	0.00675764	0.141109	0.10191	0.0976726	0.0690608
3664.59	0.0216425	0.009629	0.00958621	0.00649943	0.137946	0.100507	0.0958621	0.066422
3663.62	0.0213935	0.00944506	0.00930027	0.00618848	0.135455	0.0985868	0.0930027	0.0632442
3662.66	0.0210524	0.00925351	0.00904398	0.00593694	0.132044	0.0965874	0.0904398	0.0606735
3661.69	0.0208799	0.00906798	0.00866444	0.00569148	0.130319	0.0946509	0.0866444	0.058165
3660.73	0.0204849	0.00887485	0.00820377	0.0054392	0.126369	0.092635	0.0820377	0.0555868
3659.76	0.0201414	0.008732	0.00790932	0.00526736	0.122934	0.0911439	0.0790932	0.0538307
3658.8	0.020586	0.0088032	0.00807438	0.00522988	0.127381	0.0918871	0.0807438	0.0534476
3657.84	0.0209722	0.00880926	0.00801976	0.00515512	0.131242	0.0919504	0.0801976	0.0526836
3656.87	0.0213046	0.00885559	0.00808365	0.00509465	0.134567	0.0924339	0.0808365	0.0520656
3655.91	0.0213898	0.00888209	0.00810846	0.00503337	0.135419	0.0927106	0.0810846	0.0514393
3654.94	0.0212211	0.00882461	0.00778029	0.00489907	0.133731	0.0921106	0.0778029	0.0500668
3653.98	0.021202	0.00884982	0.00784163	0.00483773	0.133541	0.0923737	0.0784163	0.04944
3653.01	0.0210738	0.00887401	0.00758099	0.00475149	0.132259	0.0926262	0.0758099	0.0485586
3652.05	0.0214918	0.0090752	0.00765831	0.00478777	0.136439	0.0947262	0.0765831	0.0489294
3651.08	0.0213122	0.00926527	0.00713545	0.00473817	0.134643	0.0967101	0.0713545	0.0484225
3650.12	0.022091	0.00960809	0.00746753	0.00482174	0.14243	0.100289	0.0746753	0.0492766
3649.16	0.0226016	0.00996062	0.00789329	0.00494163	0.147537	0.103968	0.0789329	0.0505017
3648.19	0.0233335	0.0102472	0.00820276	0.00502332	0.154855	0.10696	0.0820276	0.0513366
3647.23	0.0242567	0.0105723	0.00874888	0.00512689	0.164087	0.110353	0.0874888	0.052395
3646.26	0.0244387	0.010862	0.00882837	0.00516111	0.165907	0.113377	0.0882837	0.0527448
3645.3	0.0246969	0.0111699	0.00867401	0.00523458	0.16849	0.116591	0.0867401	0.0534956
3644.33	0.0252622	0.0115995	0.00877628	0.00534401	0.174142	0.121075	0.0877628	0.0546139
3643.37	0.0256142	0.0121667	0.00863896	0.00551053	0.177662	0.126995	0.0863896	0.0563157
3642.41	0.0267781	0.0129151	0.00889588	0.00571831	0.189301	0.134807	0.0889588	0.0584392
3641.44	0.0276926	0.0137875	0.00890048	0.00590901	0.198446	0.143912	0.0890048	0.0603881
3640.48	0.0294915	0.0149022	0.00937086	0.00623274	0.216435	0.155548	0.0937086	0.0636965
3639.51	0.0310673	0.0160894	0.00974356	0.00658477	0.232193	0.16794	0.0974356	0.0672941
3638.55	0.0331731	0.0175203	0.0103745	0.00703813	0.253251	0.182876	0.103745	0.0719274
3637.58	0.035422	0.0191739	0.0110075	0.00756407	0.27574	0.200135	0.110075	0.0773023
3636.62	0.0380871	0.0210783	0.011757	0.00821302	0.302392	0.220013	0.11757	0.0839343
3635.66	0.0409594	0.0232083	0.0125446	0.00888256	0.331115	0.242246	0.125446	0.0907767
3634.69	0.0444436	0.0257086	0.0137945	0.00968966	0.365957	0.268344	0.137945	0.099025
3633.73	0.0484019	0.0284386	0.0151009	0.0105608	0.40554	0.29684	0.151009	0.107928
3632.76	0.052232	0.031451	0.0159282	0.0114267	0.443841	0.328283	0.159282	0.116777
3631.8	0.0567277	0.0348239	0.016807	0.0124331	0.488798	0.363489	0.16807	0.127063
3630.83	0.0615134	0.0385336	0.0177586	0.0134689	0.536655	0.402211	0.177586	0.137648
3629.87	0.0668387	0.0426142	0.0187082	0.0146085	0.589907	0.444804	0.187082	0.149294
3628.9	0.0727447	0.0470102	0.020147	0.0159074	0.648968	0.490689	0.20147	0.162568
3627.94	0.0785123	0.0513967	0.0212173	0.0170893	0.706643	0.536475	0.212173	0.174647
3626.98	0.0847106	0.0559311	0.0230843	0.0183704	0.768627	0.583804	0.230843	0.18774
3626.01	0.0910419	0.0606541	0.0244532	0.0196966	0.831939	0.633103	0.244532	0.201293
3625.05	0.0975507	0.0654966	0.0260156	0.0211262	0.897028	0.683648	0.260156	0.215903
3624.08	0.104031	0.0702567	0.0275072	0.0225161	0.961825	0.733334	0.275072	0.230106
3623.12	0.110247	0.0749033	0.0289051	0.0238869	1.02399	0.781835	0.289051	0.244117
3622.15	0.116077	0.0793293	0.0300811	0.0252035	1.08229	0.828033	0.300811	0.257571
3621.19	0.12194	0.0835988	0.0312951	0.0263919	1.14092	0.872598	0.312951	0.269716
3620.23	0.127883	0.0877496	0.0330668	0.0276466	1.20035	0.915923	0.330668	0.282539
3619.26	0.132618	0.0913924	0.0341527	0.0286405	1.2477	0.953946	0.341527	0.292696
3618.3	0.136917	0.0945982	0.0353707	0.0295313	1.29069	0.987409	0.353707	0.3018
3617.33	0.140816	0.0973856	0.0363724	0.030267	1.32968	1.0165	0.363724	0.309319
3616.37	0.144255	0.099794	0.0370492	0.0309023	1.36407	1.04164	0.370492	0.315811
3615.4	0.146974	0.101677	0.0375746	0.0313778	1.39127	1.0613	0.375746	0.320671
3614.44	0.149298	0.103151	0.0382513	0.0317671	1.4145	1.07668	0.382513	0.324649
3613.47	0.150703	0.104174	0.0385454	0.0320417	1.42855	1.08736	0.385454	0.327455
3612.51	0.151588	0.104635	0.0390114	0.0322107	1.4374	1.09217	0.390114	0.329183
3611.55	0.151833	0.104596	0.0393104	0.0322681	1.43985	1.09177	0.393104	0.329769
3610.58	0.150981	0.103987	0.0392004	0.032184	1.43134	1.08541	0.392004	0.32891
3609.62	0.149277	0.102702	0.0391654	0.0319251	1.41429	1.072	0.391654	0.326263
3608.65	0.146322	0.10083	0.0385941	0.0314985	1.38474	1.05245	0.385941	0.321904
3607.69	0.143329	0.0985981	0.0383951	0.0311176	1.35481	1.02916	0.383951	0.318011
3606.72	0.139253	0.0958724	0.0377859	0.030584	1.31406	1.00071	0.377859	0.312558
3605.76	0.134882	0.0927699	0.037223	0.0299714	1.27034	0.968325	0.37223	0.306298
3604.8	0.130196	0.0894361	0.0367702	0.0293593	1.22348	0.933527	0.367702	0.300042
3603.83	0.124799	0.0858613	0.0357676	0.0285747	1.16951	0.896213	0.357676	0.292023
3602.87	0.11915	0.0821307	0.0344442	0.0277288	1.11302	0.857274	0.344442	0.283379
3601.9	0.113435	0.07832	0.0332036	0.0268625	1.05588	0.817498	0.332036	0.274526
3600.94	0.10782	0.0745583	0.0318202	0.0259625	0.999716	0.778233	0.318202	0.265328
3599.97	0.102616	0.0709204	0.031003	0.0251001	0.947678	0.740262	0.31003	0.256515
3599.01	0.0977089	0.0674207	0.0299344	0.0242246	0.89861	0.703732	0.299344	0.247567
3598.04	0.0926346	0.064051	0.0287831	0.023339	0.847866	0.668559	0.287831	0.238516
3597.08	0.0877542	0.0608124	0.0273918	0.0224518	0.799062	0.634754	0.273918	0.22945
3596.12	0.0831281	0.0577336	0.0263682	0.0216548	0.752801	0.602618	0.263682	0.221304
3595.15	0.0787487	0.0547865	0.0252245	0.0208329	0.709008	0.571858	0.252245	0.212905
3594.19	0.0746866	0.0519884	0.0241742	0.0200525	0.668386	0.54265	0.241742	0.20493
3593.22	0.0706166	0.0492654	0.0229917	0.0193246	0.627686	0.514228	0.229917	0.197491
3592.26	0.0670983	0.0467432	0.0221663	0.0186713	0.592503	0.487902	0.221663	0.190815
3591.29	0.063503	0.0443532	0.0212898	0.018095	0.55655	0.462955	0.212898	0.184925
3590.33	0.0603825	0.0421082	0.0206656	0.0175589	0.525346	0.439522	0.206656	0.179446
3589.37	0.0577639	0.040076	0.0203844	0.0171672	0.499159	0.41831	0.203844	0.175443
3588.4	0.0547073	0.0380156	0.0198523	0.0167015	0.468594	0.396804	0.198523	0.170683
3587.44	0.0516645	0.0359663	0.0189236	0.0163216	0.438165	0.375413	0.189236	0.166801
3586.47	0.0488614	0.0340282	0.0184056	0.0160011	0.410134	0.355184	0.184056	0.163526
3585.51	0.0465591	0.0322683	0.0182374	0.0157366	0.387111	0.336814	0.182374	0.160822
3584.54	0.044135	0.0305687	0.0180015	0.0155771	0.36287	0.319074	0.180015	0.159193
3583.58	0.0420228	0.0290138	0.018122	0.0154807	0.341748	0.302844	0.18122	0.158208
3582.61	0.0397808	0.0275774	0.0178223	0.0153685	0.319328	0.28785	0.178223	0.157061
3581.65	0.0377966	0.0262364	0.0176265	0.0154228	0.299486	0.273854	0.176265	0.157616
3580.69	0.0359575	0.0250118	0.0175517	0.0154482	0.281095	0.261071	0.175517	0.157876
3579.72	0.034054	0.0237868	0.0173928	0.0155215	0.26206	0.248285	0.173928	0.158624
3578.76	0.0324069	0.0227178	0.0173521	0.0156112	0.245589	0.237127	0.173521	0.159541
3577.79	0.0308617	0.0217113	0.0175173	0.0157855	0.230137	0.226621	0.175173	0.161323
3576.83	0.0294429	0.0208492	0.0175631	0.016032	0.21595	0.217623	0.175631	0.163841
3575.86	0.0283709	0.0201054	0.0179357	0.0163259	0.205229	0.209858	0.179357	0.166846
3574.9	0.0275366	0.0194064	0.0185322	0.0166885	0.196887	0.202563	0.185322	0.170551
3573.94	0.0265054	0.0187879	0.0189245	0.0170327	0.186574	0.196106	0.189245	0.174068
3572.97	0.0255928	0.0181511	0.0193102	0.0173219	0.177449	0.18946	0.193102	0.177024
3572.01	0.024704	0.0176315	0.0195933	0.0176928	0.16856	0.184036	0.195933	0.180814
3571.04	0.0239711	0.0172177	0.0199043	0.018137	0.161231	0.179717	0.199043	0.185354
3570.08	0.0232587	0.0168812	0.0202283	0.0185682	0.154108	0.176205	0.202283	0.189761
3569.11	0.0226781	0.0166565	0.0205673	0.0190539	0.148301	0.17386	0.205673	0.194724
3568.15	0.0220893	0.0163509	0.0211297	0.0194879	0.142414	0.17067	0.211297	0.19916
3567.19	0.0213363	0.0161198	0.0216426	0.0199282	0.134883	0.168258	0.216426	0.20366
3566.22	0.0209005	0.0159135	0.0222314	0.0203819	0.130525	0.166104	0.222314	0.208296
3565.26	0.0203378	0.0157029	0.0225697	0.0208212	0.124898	0.163906	0.225697	0.212785
3564.29	0.0197908	0.0155519	0.0226901	0.0212877	0.119428	0.16233	0.226901	0.217553
3563.33	0.0194774	0.0154445	0.0231512	0.0218008	0.116294	0.161208	0.231512	0.222797
3562.36	0.0189863	0.0153326	0.0234358	0.022283	0.111384	0.16004	0.234358	0.227725
3561.4	0.0188191	0.015357	0.0239266	0.0227819	0.109711	0.160295	0.239266	0.232824
3560.43	0.0183416	0.015319	0.024219	0.0232472	0.104937	0.159899	0.24219	0.237578
3559.47	0.0179534	0.0153433	0.0247056	0.0237127	0.101055	0.160153	0.247056	0.242335
3558.51	0.0174638	0.0153951	0.0250892	0.0242063	0.0961585	0.160693	0.250892	0.247381
3557.54	0.0171947	0.015454	0.0256873	0.024707	0.0934677	0.161308	0.256873	0.252497
3556.58	0.0173524	0.0156282	0.0263754	0.0252963	0.0950447	0.163126	0.263754	0.25852
3555.61	0.0170078	0.0157133	0.0266784	0.0257981	0.0915983	0.164014	0.266784	0.263648
3554.65	0.0171818	0.0158984	0.0273875	0.0263445	0.0933384	0.165947	0.273875	0.269232
3553.68	0.017246	0.0160991	0.0279869	0.0268781	0.0939806	0.168041	0.279869	0.274685
3552.72	0.0169995	0.0162619	0.0282738	0.0273679	0.0915154	0.16974	0.282738	0.279691
3551.76	0.0168512	0.016476	0.0287588	0.0278435	0.0900322	0.171975	0.287588	0.284551
3550.79	0.0166978	0.016694	0.029342	0.0282894	0.0884979	0.17425	0.29342	0.289108
3549.83	0.0164665	0.0168774	0.0296354	0.0287071	0.0861853	0.176165	0.296354	0.293377
3548.86	0.0162314	0.0170816	0.0298248	0.0291553	0.0838346	0.178296	0.298248	0.297957
3547.9	0.0161252	0.0172902	0.0300355	0.0296117	0.0827723	0.180474	0.300355	0.302621
3546.93	0.0161051	0.0175595	0.0303252	0.0300938	0.0825712	0.183285	0.303252	0.307549
3545.97	0.0161541	0.017844	0.0308847	0.0305811	0.0830612	0.186254	0.308847	0.312529
3545	0.016213	0.0181303	0.0313358	0.0310634	0.0836506	0.189243	0.313358	0.317458
3544.04	0.0161602	0.0184095	0.0318867	0.0315049	0.0831227	0.192156	0.318867	0.321969
3543.08	0.0161963	0.0186958	0.032414	0.0319836	0.0834837	0.195146	0.32414	0.326861
3542.11	0.0155441	0.0188682	0.032476	0.0323494	0.0769618	0.196945	0.32476	0.3306
3541.15	0.0155006	0.0191721	0.0328194	0.0328226	0.0765266	0.200117	0.328194	0.335435
3540.18	0.0151635	0.01944	0.0329835	0.0332935	0.0731552	0.202913	0.329835	0.340249
3539.22	0.0148296	0.019698	0.0330468	0.0337296	0.0698166	0.205606	0.330468	0.344705
3538.25	0.0146034	0.0199267	0.0333239	0.0342259	0.0675546	0.207993	0.333239	0.349777
3537.29	0.0145671	0.0202822	0.0338901	0.0347006	0.0671912	0.211704	0.338901	0.354628
3536.33	0.0147404	0.0205731	0.034341	0.0351957	0.0689245	0.214741	0.34341	0.359688
3535.36	0.0147892	0.0209565	0.0350863	0.0357824	0.0694127	0.218742	0.350863	0.365684
3534.4	0.0146454	0.0212892	0.0356384	0.0363178	0.067974	0.222215	0.356384	0.371156
3533.43	0.0147137	0.0216374	0.0362971	0.0368715	0.0686569	0.225849	0.362971	0.376815
3532.47	0.0143708	0.0219492	0.0366577	0.0374236	0.0652282	0.229104	0.366577	0.382457
3531.5	0.014048	0.0222563	0.0369364	0.0379452	0.0619998	0.23231	0.369364	0.387787
3530.54	0.0138181	0.0225682	0.037206	0.0384748	0.0597012	0.235565	0.37206	0.393199
3529.57	0.0137819	0.0229313	0.0376658	0.0391157	0.0593395	0.239355	0.376658	0.399749
3528.61	0.0137391	0.0233068	0.03832	0.0397355	0.0589115	0.243274	0.3832	0.406084
3527.65	0.0133131	0.0236484	0.0385865	0.0403791	0.0546512	0.24684	0.385865	0.412661
3526.68	0.0133856	0.0240389	0.039343	0.0410398	0.0553761	0.250916	0.39343	0.419413
3525.72	0.013254	0.0244377	0.0397905	0.0416799	0.05406	0.255078	0.397905	0.425955
3524.75	0.0134321	0.0248739	0.0404419	0.0423902	0.0558414	0.259632	0.404419	0.433214
3523.79	0.0134885	0.0253007	0.0411736	0.0430875	0.0564058	0.264087	0.411736	0.44034
3522.82	0.0134543	0.0256804	0.0419127	0.0437644	0.0560636	0.26805	0.419127	0.447257
3521.86	0.0134197	0.0260708	0.0426458	0.0445113	0.0557178	0.272125	0.426458	0.45489
3520.9	0.0131988	0.026459	0.0431946	0.0451984	0.0535084	0.276177	0.431946	0.461912
3519.93	0.0129662	0.0268923	0.0438358	0.0459346	0.0511822	0.2807	0.438358	0.469436
3518.97	0.0130238	0.027331	0.0447664	0.046709	0.0517582	0.285279	0.447664	0.47735
3518	0.0128952	0.0277795	0.0455104	0.0474954	0.0504721	0.28996	0.455104	0.485387
3517.04	0.0129563	0.0282656	0.0462343	0.0483201	0.051083	0.295034	0.462343	0.493815
3516.07	0.0126428	0.028723	0.0466869	0.049118	0.0479486	0.299808	0.466869	0.50197
3515.11	0.0124325	0.0291398	0.0470381	0.0498754	0.0458458	0.304159	0.470381	0.50971
3514.15	0.0125947	0.0296674	0.0478619	0.0506894	0.047467	0.309666	0.478619	0.518029
3513.18	0.0122884	0.0301272	0.0483313	0.0514397	0.0444046	0.314465	0.483313	0.525696
3512.22	0.0122705	0.0306233	0.0491935	0.0522601	0.0442254	0.319643	0.491935	0.534081
3511.25	0.0120688	0.0310903	0.0498759	0.0529922	0.0422078	0.324518	0.498759	0.541562
3510.29	0.0121358	0.0316049	0.0507122	0.0538303	0.0428784	0.329889	0.507122	0.550128
3509.32	0.0121133	0.0321228	0.0515471	0.0546968	0.0426532	0.335295	0.515471	0.558983
3508.36	0.0119033	0.032595	0.0520807	0.0555417	0.0405536	0.340224	0.520807	0.567618
3507.39	0.012359	0.0331499	0.0531701	0.0564082	0.0451107	0.346016	0.531701	0.576473
3506.43	0.0124368	0.0336545	0.0538991	0.0572336	0.0458887	0.351283	0.538991	0.584908
3505.47	0.0126176	0.034203	0.0546445	0.0579932	0.0476962	0.357008	0.546445	0.592671
3504.5	0.0127173	0.034753	0.0553164	0.0587572	0.048693	0.362749	0.553164	0.600479
3503.54	0.0126986	0.0352841	0.0559537	0.0595242	0.0485065	0.368293	0.559537	0.608318
3502.57	0.0125908	0.0357993	0.0564818	0.0602946	0.0474282	0.37367	0.564818	0.616191
3501.61	0.0123817	0.0361902	0.0568959	0.0609876	0.0453369	0.37775	0.568959	0.623272
3500.64	0.0124398	0.0366922	0.0575717	0.0617662	0.0459184	0.382991	0.575717	0.63123
3499.68	0.0124149	0.0372218	0.0582732	0.0625515	0.045669	0.388518	0.582732	0.639255
3498.72	0.0123945	0.0377401	0.0588919	0.0632706	0.0454657	0.393929	0.588919	0.646605
3497.75	0.0125717	0.0382579	0.0596106	0.0640209	0.0472374	0.399333	0.596106	0.654272
3496.79	0.0127465	0.0387843	0.060423	0.0647486	0.048985	0.404827	0.60423	0.661709
3495.82	0.0130191	0.0392814	0.061132	0.0654129	0.0517117	0.410016	0.61132	0.668498
3494.86	0.0130112	0.0397127	0.0616555	0.0660056	0.0516327	0.414518	0.616555	0.674555
3493.89	0.0132817	0.0402854	0.0623513	0.0666517	0.0543377	0.420495	0.623513	0.681158
3492.93	0.0135382	0.0408273	0.0629309	0.0672641	0.056902	0.426152	0.629309	0.687417
3491.96	0.0135197	0.0413323	0.0632426	0.0678737	0.0567176	0.431424	0.632426	0.693646
3491	0.0138756	0.0418442	0.0638354	0.0684612	0.0602768	0.436766	0.638354	0.699651
3490.04	0.0141501	0.042367	0.0643516	0.0690311	0.063021	0.442224	0.643516	0.705474
3489.07	0.0145173	0.0429077	0.0650553	0.0695872	0.0666937	0.447867	0.650553	0.711158
3488.11	0.0145112	0.0433733	0.0652799	0.0700307	0.0666326	0.452728	0.652799	0.71569
3487.14	0.0145847	0.0438935	0.0655737	0.0704659	0.0673674	0.458157	0.655737	0.720138
3486.18	0.0148521	0.0443555	0.0658665	0.0709003	0.0700413	0.462979	0.658665	0.724577
3485.21	0.0151057	0.044873	0.0662459	0.0713644	0.0725772	0.46838	0.662459	0.72932
3484.25	0.0152801	0.0453545	0.0664601	0.0717659	0.0743213	0.473406	0.664601	0.733424
3483.29	0.0155508	0.0458068	0.0667737	0.0721354	0.0770286	0.478128	0.667737	0.737199
3482.32	0.0159148	0.0463056	0.0669751	0.0724883	0.0806682	0.483334	0.669751	0.740806
3481.36	0.0160005	0.0467279	0.0670838	0.0727852	0.0815256	0.487742	0.670838	0.74384
3480.39	0.0162559	0.0471734	0.0673422	0.0730978	0.0840794	0.492393	0.673422	0.747034
3479.43	0.0159726	0.0475289	0.067073	0.0733827	0.0812465	0.496102	0.67073	0.749946
3478.46	0.0156938	0.0477995	0.0667222	0.0735506	0.0784579	0.498928	0.667222	0.751663
3477.5	0.0158651	0.0481426	0.0665321	0.0737969	0.0801715	0.502508	0.665321	0.754179
3476.53	0.0161168	0.0485502	0.0665213	0.073956	0.0826882	0.506763	0.665213	0.755806
3475.57	0.0164742	0.0489101	0.0666156	0.0740936	0.0862625	0.510519	0.666156	0.757212
3474.61	0.016641	0.0492691	0.066711	0.0742595	0.0879307	0.514267	0.66711	0.758907
3473.64	0.0169006	0.0496364	0.0667998	0.0743712	0.0905265	0.5181	0.667998	0.760048
3472.68	0.0170642	0.0499743	0.0669866	0.0744826	0.0921619	0.521628	0.669866	0.761187
3471.71	0.0172264	0.0502915	0.0670696	0.0745998	0.0937848	0.524938	0.670696	0.762384
3470.75	0.017763	0.05072	0.0674286	0.074772	0.0991501	0.529411	0.674286	0.764144
3469.78	0.0181887	0.051061	0.0678704	0.0748828	0.103408	0.532971	0.678704	0.765277
3468.82	0.0184463	0.0513587	0.0677675	0.0749527	0.105984	0.536078	0.677675	0.765991
3467.86	0.0186095	0.0515903	0.0676701	0.074954	0.107615	0.538495	0.676701	0.766005
3466.89	0.0184942	0.0517384	0.0671032	0.0748692	0.106462	0.540041	0.671032	0.765138
3465.93	0.018394	0.05185	0.0665569	0.074746	0.105461	0.541206	0.665569	0.763879
3464.96	0.0180159	0.0519438	0.0660246	0.0745743	0.101679	0.542186	0.660246	0.762124
3464	0.0179958	0.0520627	0.0658505	0.0744284	0.101478	0.543426	0.658505	0.760633
3463.03	0.0181608	0.0522268	0.0657627	0.0743598	0.103129	0.545139	0.657627	0.759932
3462.07	0.0184944	0.0524232	0.0658339	0.07432	0.106464	0.547189	0.658339	0.759525
3461.11	0.01873	0.052636	0.0658937	0.0742337	0.10882	0.549411	0.658937	0.758643
3460.14	0.018797	0.0527948	0.0656951	0.0741225	0.10949	0.551068	0.656951	0.757507
3459.18	0.0186763	0.0529458	0.0655969	0.073947	0.108283	0.552644	0.655969	0.755713
3458.21	0.0185605	0.0530788	0.0653191	0.0737851	0.107125	0.554033	0.653191	0.754059
3457.25	0.0187188	0.0531449	0.0650284	0.0735525	0.108709	0.554722	0.650284	0.751682
3456.28	0.0190472	0.0532545	0.0650987	0.0733953	0.111993	0.555866	0.650987	0.750075
3455.32	0.0192036	0.0533564	0.0649002	0.07314	0.113556	0.55693	0.649002	0.747466
3454.35	0.0190061	0.0534057	0.0645406	0.0728631	0.111581	0.557444	0.645406	0.744637
3453.39	0.0189788	0.0534702	0.0642543	0.0725708	0.111308	0.558118	0.642543	0.741649
3452.43	0.0189665	0.0534991	0.0640826	0.072272	0.111185	0.558419	0.640826	0.738596
3451.46	0.01868	0.0535394	0.0636367	0.0719595	0.10832	0.55884	0.636367	0.735402
3450.5	0.0185672	0.0535704	0.0631843	0.0716407	0.107192	0.559164	0.631843	0.732144
3449.53	0.01855	0.0536129	0.0628383	0.071338	0.10702	0.559607	0.628383	0.72905
3448.57	0.0184451	0.053638	0.06241	0.0709889	0.105971	0.559869	0.6241	0.725482
3447.6	0.01835	0.0535969	0.0617958	0.0705974	0.10502	0.55944	0.617958	0.721481
3446.64	0.0185034	0.0535941	0.0614104	0.0701518	0.106554	0.559411	0.614104	0.716928
3445.68	0.018471	0.0535792	0.0611119	0.0697507	0.10623	0.559256	0.611119	0.712828
3444.71	0.0186063	0.0536074	0.060792	0.0693063	0.107583	0.55955	0.60792	0.708287
3443.75	0.0187451	0.0535835	0.0605815	0.0688427	0.108971	0.5593	0.605815	0.703549
3442.78	0.0186272	0.0535637	0.0603997	0.0683294	0.107793	0.559093	0.603997	0.698303
3441.82	0.0186022	0.0534878	0.0601261	0.0678458	0.107543	0.558302	0.601261	0.693361
3440.85	0.0185595	0.0534359	0.0598257	0.0673577	0.107116	0.557759	0.598257	0.688373
3439.89	0.0185429	0.0533236	0.0593691	0.0668389	0.10695	0.556587	0.593691	0.683071
3438.92	0.0182606	0.0531862	0.0585587	0.066326	0.104127	0.555153	0.585587	0.677829
3437.96	0.0180642	0.053012	0.0580172	0.0657478	0.102162	0.553335	0.580172	0.67192
3437	0.0176909	0.0528567	0.0572992	0.0651621	0.0984297	0.551714	0.572992	0.665935
3436.03	0.0175709	0.0527262	0.0569251	0.0645751	0.0972295	0.550352	0.569251	0.659935
3435.07	0.0176191	0.0525949	0.0567243	0.0639613	0.0977113	0.548981	0.567243	0.653663
3434.1	0.0174195	0.0523887	0.0560129	0.0632473	0.0957149	0.546829	0.560129	0.646366
3433.14	0.017548	0.0522138	0.0557191	0.0625667	0.0970001	0.545004	0.557191	0.639411
3432.17	0.0171839	0.0519746	0.0548453	0.0618242	0.0933594	0.542507	0.548453	0.631823
3431.21	0.0169828	0.0517867	0.0539481	0.06108	0.0913484	0.540545	0.539481	0.624217
3430.25	0.0169553	0.0515705	0.0532219	0.0603932	0.0910729	0.538289	0.532219	0.617198
3429.28	0.0168424	0.0513384	0.0525081	0.0596652	0.0899447	0.535866	0.525081	0.609758
3428.32	0.0165542	0.051064	0.0517141	0.0589253	0.087062	0.533002	0.517141	0.602197
3427.35	0.0161062	0.0508015	0.0506733	0.0581448	0.0825819	0.530262	0.506733	0.59422
3426.39	0.015819	0.0505101	0.0497908	0.0573923	0.0797105	0.527221	0.497908	0.58653
3425.42	0.0154458	0.0502382	0.0488255	0.0566355	0.0759781	0.524383	0.488255	0.578795
3424.46	0.0152497	0.0499677	0.0479523	0.0559109	0.0740171	0.521559	0.479523	0.57139
3423.49	0.014807	0.0496931	0.0468404	0.0551311	0.0695904	0.518692	0.468404	0.563421
3422.53	0.0146128	0.0494164	0.0460659	0.054379	0.0676479	0.515804	0.460659	0.555735
3421.57	0.0144185	0.0491486	0.0452908	0.0536382	0.0657051	0.513009	0.452908	0.548164
3420.6	0.0143822	0.0488949	0.0448455	0.0529404	0.0653424	0.510362	0.448455	0.541033
3419.64	0.0142593	0.048642	0.0441351	0.052219	0.064113	0.507722	0.441351	0.533661
3418.67	0.0139751	0.0483569	0.0432655	0.0514679	0.0612718	0.504745	0.432655	0.525985
3417.71	0.0137797	0.0481253	0.0424881	0.0507212	0.0593173	0.502328	0.424881	0.518353
3416.74	0.0133385	0.0478714	0.041559	0.049982	0.0549052	0.499678	0.41559	0.510799
3415.78	0.0133188	0.0476339	0.0408775	0.0492888	0.0547081	0.497199	0.408775	0.503715
3414.82	0.0130417	0.0473807	0.0400304	0.0485825	0.0519377	0.494555	0.400304	0.496497
3413.85	0.0126945	0.0470791	0.039032	0.0478303	0.0484656	0.491408	0.39032	0.488809
3412.89	0.0124191	0.0468279	0.0383668	0.0471314	0.0457116	0.488786	0.383668	0.481667
3411.92	0.0123168	0.0465857	0.0377001	0.0464445	0.0446881	0.486258	0.377001	0.474648
3410.96	0.0123003	0.0463188	0.0370343	0.0457872	0.0445231	0.483472	0.370343	0.467929
3409.99	0.0121136	0.0460365	0.0362026	0.0450908	0.0426564	0.480525	0.362026	0.460813
3409.03	0.0119274	0.0457552	0.0353736	0.0444494	0.0407945	0.477589	0.353736	0.454258
3408.06	0.0115845	0.0454599	0.0343919	0.0437959	0.0373656	0.474507	0.343919	0.447579
3407.1	0.0115722	0.0451807	0.0338293	0.0431351	0.0372426	0.471592	0.338293	0.440826
3406.14	0.0111447	0.0448793	0.0329418	0.0424539	0.0329675	0.468446	0.329418	0.433864
3405.17	0.0109638	0.0445858	0.0322158	0.0418085	0.0311579	0.465383	0.322158	0.427269
3404.21	0.0112801	0.0444171	0.0319825	0.0412653	0.0343215	0.463622	0.319825	0.421718
3403.24	0.0116068	0.0442584	0.0317594	0.0407847	0.0375881	0.461965	0.317594	0.416806
3402.28	0.0121722	0.0441314	0.0317723	0.0403383	0.043242	0.46064	0.317723	0.412243
3401.31	0.0124965	0.0439738	0.0315504	0.0398372	0.0464858	0.458995	0.315504	0.407123
3400.35	0.0124832	0.0437259	0.030998	0.0392471	0.0463524	0.456408	0.30998	0.401092
3399.39	0.0122332	0.0434316	0.0300458	0.038611	0.0438523	0.453335	0.300458	0.394591
3398.42	0.0117177	0.0430707	0.0290891	0.03796	0.0386976	0.449568	0.290891	0.387939
3397.46	0.0114414	0.042767	0.0283684	0.0373188	0.0359343	0.446399	0.283684	0.381386
3396.49	0.0115146	0.0425228	0.0279086	0.0367394	0.0366661	0.443849	0.279086	0.375464
3395.53	0.011417	0.0422876	0.027278	0.0361961	0.0356905	0.441395	0.27278	0.369912
3394.56	0.0115011	0.0420626	0.0267446	0.0356891	0.0365318	0.439046	0.267446	0.364731
3393.6	0.011989	0.0418771	0.0266968	0.0352724	0.0414105	0.43711	0.266968	0.360472
3392.64	0.0123087	0.0416846	0.0263138	0.0348504	0.0446068	0.4351	0.263138	0.356159
3391.67	0.0122906	0.0414026	0.025936	0.0343405	0.0444264	0.432157	0.25936	0.350948
3390.71	0.0121896	0.0411383	0.0253086	0.0337767	0.0434166	0.429399	0.253086	0.345186
3389.74	0.0117562	0.0407939	0.0243547	0.0331824	0.0390825	0.425803	0.243547	0.339113
3388.78	0.0115741	0.0404582	0.0236526	0.0325738	0.0372615	0.422299	0.236526	0.332893
3387.81	0.0114737	0.0401396	0.023116	0.0320318	0.036257	0.418974	0.23116	0.327354
3386.85	0.0113878	0.039791	0.022512	0.0314854	0.035398	0.415335	0.22512	0.32177
3385.88	0.0111342	0.0394681	0.0218262	0.030989	0.0328621	0.411964	0.218262	0.316697
3384.92	0.0110345	0.0391613	0.0214609	0.0305105	0.0318649	0.408763	0.214609	0.311807
3383.96	0.0111717	0.038895	0.021081	0.0300501	0.0332371	0.405983	0.21081	0.307102
3382.99	0.0113212	0.0386068	0.0207982	0.029593	0.0347324	0.402975	0.207982	0.30243
3382.03	0.011155	0.0382895	0.020205	0.0291075	0.0330707	0.399663	0.20205	0.297468
3381.06	0.0113042	0.0380277	0.0199245	0.0286545	0.034562	0.39693	0.199245	0.292839
3380.1	0.0109735	0.0377289	0.0193366	0.0282121	0.0312557	0.393811	0.193366	0.288318
3379.13	0.0109707	0.0374301	0.0189911	0.0277705	0.0312271	0.390692	0.189911	0.283805
3378.17	0.0109549	0.0371636	0.0186333	0.0273156	0.0310695	0.387911	0.186333	0.279156
3377.21	0.0110194	0.0368338	0.0183559	0.0268923	0.0317141	0.384468	0.183559	0.27483
3376.24	0.0111536	0.0365363	0.0180663	0.0264789	0.033056	0.381363	0.180663	0.270605
3375.28	0.0112205	0.0362409	0.0177125	0.0260665	0.0337254	0.378279	0.177125	0.266391
3374.31	0.0112033	0.0359306	0.0173579	0.0256177	0.033553	0.375041	0.173579	0.261804
3373.35	0.0114985	0.0356758	0.0173949	0.0252254	0.0365058	0.372381	0.173949	0.257795
3372.38	0.0117258	0.0354162	0.0172838	0.0248985	0.0387781	0.369671	0.172838	0.254454
3371.42	0.0119647	0.0351822	0.0171853	0.024597	0.0411675	0.367229	0.171853	0.251373
3370.45	0.0124336	0.0349635	0.0172339	0.0243111	0.0458564	0.364946	0.172339	0.248451
3369.49	0.0127295	0.0347681	0.0171133	0.0240019	0.0488152	0.362907	0.171133	0.245292
3368.53	0.0127952	0.0344489	0.0169292	0.0236381	0.0494725	0.359575	0.169292	0.241574
3367.56	0.0126063	0.0341144	0.016575	0.0232364	0.0475832	0.356083	0.16575	0.237469
3366.6	0.0122691	0.033711	0.0159941	0.0227656	0.0442109	0.351872	0.159941	0.232657
3365.63	0.0120134	0.0333262	0.015575	0.0223606	0.0416546	0.347856	0.15575	0.228518
3364.67	0.0116882	0.032943	0.0150874	0.0219116	0.0384024	0.343857	0.150874	0.223929
3363.7	0.0117534	0.0325917	0.0149055	0.0215182	0.039054	0.340189	0.149055	0.219909
3362.74	0.0118184	0.0322876	0.0147242	0.0211264	0.0397039	0.337015	0.147242	0.215905
3361.78	0.0118032	0.0319628	0.0145445	0.0207826	0.0395525	0.333625	0.145445	0.212391
3360.81	0.0118677	0.0316469	0.014524	0.0204477	0.0401969	0.330327	0.14524	0.208969
3359.85	0.0116922	0.031317	0.0141865	0.0200768	0.0384421	0.326884	0.141865	0.205178
3358.88	0.0119044	0.0310099	0.0141529	0.0197511	0.0405641	0.323679	0.141529	0.20185
3357.92	0.011824	0.0306447	0.0138311	0.0193669	0.0397607	0.319867	0.138311	0.197923
3356.95	0.0117302	0.0303325	0.0135762	0.0190125	0.0388219	0.316608	0.135762	0.194301
3355.99	0.0117946	0.030014	0.013478	0.0186528	0.0394662	0.313283	0.13478	0.190625
3355.02	0.0120193	0.0297054	0.0133797	0.0183042	0.041713	0.310063	0.133797	0.187063
3354.06	0.0120177	0.0293392	0.0132176	0.0179647	0.0416977	0.30624	0.132176	0.183593
3353.1	0.0122397	0.0290495	0.0133557	0.0176796	0.0439177	0.303216	0.133557	0.18068
3352.13	0.0123951	0.0287234	0.013191	0.0173795	0.0454715	0.299813	0.13191	0.177613
3351.17	0.0128421	0.028487	0.0133942	0.0171248	0.0499415	0.297345	0.133942	0.175009
3350.2	0.01284	0.0281395	0.0133123	0.0167805	0.0499199	0.293718	0.133123	0.171491
3349.24	0.012826	0.0277833	0.0132189	0.0164264	0.0497801	0.29	0.132189	0.167872
3348.27	0.0127354	0.0274354	0.0129714	0.0161014	0.048874	0.286369	0.129714	0.164551
3347.31	0.0127242	0.0270755	0.0128026	0.0157873	0.0487621	0.282612	0.128026	0.16134
3346.35	0.0128564	0.0267616	0.0128544	0.0155406	0.0500846	0.279336	0.128544	0.15882
3345.38	0.0129226	0.0264865	0.0129196	0.0152672	0.0507468	0.276464	0.129196	0.156026
3344.42	0.0130666	0.0262199	0.0129832	0.0150235	0.0521858	0.273681	0.129832	0.153535
3343.45	0.0130546	0.0259393	0.012893	0.0148081	0.0520665	0.270752	0.12893	0.151334
3342.49	0.0131995	0.0256671	0.0128016	0.0145797	0.0535158	0.267911	0.128016	0.149
3341.52	0.013186	0.0253741	0.0127104	0.0143521	0.05338	0.264853	0.127104	0.146674
3340.56	0.0133289	0.0251113	0.0126179	0.0141538	0.0548092	0.26211	0.126179	0.144647
3339.6	0.013328	0.0248343	0.0123839	0.0139191	0.0547998	0.259218	0.123839	0.142248
3338.63	0.013395	0.0245496	0.0122954	0.0137184	0.0554708	0.256246	0.122954	0.140197
3337.67	0.0133991	0.0242216	0.012067	0.0134318	0.0555116	0.252824	0.12067	0.137269
3336.7	0.0134665	0.0238868	0.0119793	0.0131599	0.056185	0.249329	0.119793	0.134489
3335.74	0.0134562	0.0235762	0.0118929	0.0129329	0.0560821	0.246087	0.118929	0.13217
3334.77	0.0135855	0.0232751	0.0120996	0.0127376	0.0573752	0.242944	0.120996	0.130174
3333.81	0.0137914	0.0229825	0.012227	0.0125712	0.0594338	0.23989	0.12227	0.128473
3332.84	0.0138555	0.0227202	0.0120601	0.0123917	0.0600756	0.237151	0.120601	0.126639
3331.88	0.0137008	0.0224361	0.0117546	0.0121685	0.0585278	0.234187	0.117546	0.124358
3330.92	0.0135464	0.0221318	0.011527	0.0119667	0.056984	0.23101	0.11527	0.122296
3329.95	0.0136903	0.0219073	0.0114399	0.0118229	0.0584233	0.228666	0.114399	0.120826
3328.99	0.0136128	0.0216121	0.0112888	0.0116296	0.0576487	0.225586	0.112888	0.11885
3328.02	0.0132426	0.0212899	0.0108487	0.0114497	0.0539463	0.222223	0.108487	0.117012
3327.06	0.0133708	0.0210602	0.0108243	0.0113003	0.0552283	0.219825	0.108243	0.115485
3326.09	0.0134998	0.020833	0.0108009	0.0111742	0.0565178	0.217454	0.108009	0.114197
3325.13	0.0134865	0.0205478	0.0107906	0.0109892	0.0563852	0.214476	0.107906	0.112306
3324.17	0.0134763	0.0202907	0.0107065	0.0108105	0.0562831	0.211793	0.107065	0.110479
3323.2	0.0136956	0.0200282	0.0107726	0.0106673	0.0584768	0.209052	0.107726	0.109016
3322.24	0.0136093	0.0197655	0.01069	0.0104822	0.0576134	0.20631	0.1069	0.107124
3321.27	0.013676	0.0194991	0.0106822	0.010335	0.0582799	0.203531	0.106822	0.105621
3320.31	0.0135894	0.019268	0.0105995	0.0102013	0.057414	0.201118	0.105995	0.104254
3319.34	0.0137945	0.0190788	0.0107287	0.0100887	0.0594651	0.199143	0.107287	0.103103
3318.38	0.0137094	0.0188624	0.0104954	0.0099686	0.0586141	0.196884	0.104954	0.101876
3317.41	0.0136234	0.0186242	0.0103374	0.0098261	0.0577539	0.194398	0.103374	0.100419
3316.45	0.0133373	0.0183171	0.0099059	0.00963459	0.0548931	0.191192	0.099059	0.0984622
3315.49	0.0134042	0.0181287	0.00982334	0.00954045	0.0555626	0.189226	0.0982334	0.0975002
3314.52	0.013196	0.0178848	0.00954475	0.00936989	0.0534804	0.18668	0.0954475	0.0957571
3313.56	0.0133414	0.0176904	0.00961527	0.00922889	0.0549341	0.184651	0.0961527	0.0943161
3312.59	0.0135482	0.0175116	0.00974686	0.00914416	0.0570026	0.182784	0.0974686	0.0934502
3311.63	0.0135407	0.0173405	0.00959157	0.00900636	0.0569271	0.180999	0.0959157	0.092042
3310.66	0.0136697	0.0171923	0.00972259	0.00893194	0.0582176	0.179452	0.0972259	0.0912814
3309.7	0.0136601	0.0170182	0.00964151	0.00887168	0.0581211	0.177635	0.0964151	0.0906656
3308.74	0.0138004	0.016859	0.00970868	0.00874641	0.059524	0.175973	0.0970868	0.0893853
3307.77	0.0138009	0.0166611	0.00971368	0.00864268	0.0595293	0.173907	0.0971368	0.0883252
3306.81	0.0138655	0.0164848	0.00978171	0.00856036	0.0601756	0.172067	0.0978171	0.087484
3305.84	0.013801	0.0162693	0.00957049	0.00847618	0.0595301	0.169817	0.0957049	0.0866237
3304.88	0.0137877	0.0161161	0.00963431	0.00841218	0.0593976	0.168218	0.0963431	0.0859696
3303.91	0.0135097	0.0158902	0.009285	0.00825386	0.0566175	0.165861	0.09285	0.0843516
3302.95	0.0135774	0.0157071	0.00927741	0.00815867	0.0572944	0.163949	0.0927741	0.0833788
3301.98	0.0135064	0.0155055	0.00913342	0.00800572	0.0565843	0.161845	0.0913342	0.0818158
3301.02	0.0133559	0.0153077	0.00913686	0.00789693	0.055079	0.15978	0.0913686	0.0807039
3300.06	0.0134924	0.0151724	0.00927357	0.00781112	0.0564441	0.158369	0.0927357	0.079827
3299.09	0.0135697	0.0149646	0.00927666	0.00775173	0.0572169	0.1562	0.0927666	0.07922
3298.13	0.0133604	0.0147353	0.00899713	0.00761077	0.0551247	0.153806	0.0899713	0.0777795
3297.16	0.0133017	0.0145228	0.00886634	0.00748703	0.0545377	0.151588	0.0886634	0.0765149
3296.2	0.0131677	0.0143016	0.00866124	0.00733424	0.0531977	0.149279	0.0866124	0.0749534
3295.23	0.0133198	0.0141427	0.0086637	0.00724356	0.0547179	0.147621	0.086637	0.0740267
3294.27	0.0131117	0.0139352	0.00853502	0.00714271	0.0526376	0.145455	0.0853502	0.0729961
3293.31	0.0132488	0.0137955	0.00852288	0.00707042	0.0540083	0.143996	0.0852288	0.0722573
3292.34	0.0131031	0.0136487	0.00830616	0.00695147	0.0525509	0.142464	0.0830616	0.0710417
3291.38	0.0130909	0.0134953	0.00822147	0.00690396	0.0524296	0.140863	0.0822147	0.0705561
3290.41	0.0130366	0.0133216	0.00809455	0.00681594	0.0518866	0.13905	0.0809455	0.0696566
3289.45	0.0131143	0.0131486	0.0081729	0.0067481	0.0526638	0.137244	0.081729	0.0689633
3288.48	0.0131717	0.0130246	0.00823241	0.0066713	0.0532374	0.135949	0.0823241	0.0681784
3287.52	0.0133743	0.01289	0.0082872	0.00662332	0.0552637	0.134545	0.082872	0.0676881
3286.56	0.0131559	0.0127034	0.00807633	0.00652296	0.0530789	0.132597	0.0807633	0.0666625
3285.59	0.0132767	0.0125785	0.00812662	0.00646528	0.0542871	0.131293	0.0812662	0.066073
3284.63	0.013127	0.0124282	0.00791089	0.00638183	0.0527901	0.129725	0.0791089	0.0652202
3283.66	0.0132389	0.012327	0.00802874	0.00634808	0.0539089	0.128668	0.0802874	0.0648752
3282.7	0.0132126	0.0121834	0.00808541	0.00629173	0.0536465	0.12717	0.0808541	0.0642994
3281.73	0.0131228	0.012015	0.00807999	0.00622957	0.0527486	0.125412	0.0807999	0.0636641
3280.77	0.0129569	0.0118735	0.00792606	0.00613635	0.0510891	0.123935	0.0792606	0.0627114
3279.8	0.0130692	0.0117489	0.00797375	0.00609897	0.0522125	0.122634	0.0797375	0.0623295
3278.84	0.0132379	0.0116565	0.00800443	0.00605529	0.0538998	0.12167	0.0800443	0.061883
3277.88	0.0134048	0.0115522	0.00818046	0.00603781	0.0555681	0.120581	0.0818046	0.0617044
3276.91	0.0132351	0.011414	0.00795112	0.00598542	0.0538714	0.119139	0.0795112	0.061169
3275.95	0.0131386	0.011264	0.00786711	0.00594015	0.0529062	0.117573	0.0786711	0.0607063
3274.98	0.0132465	0.0111552	0.00805767	0.00591712	0.0539858	0.116437	0.0805767	0.060471
3274.02	0.013354	0.0110467	0.00810241	0.00585627	0.0550608	0.115305	0.0810241	0.0598491
3273.05	0.0133303	0.0109352	0.00801808	0.00581138	0.0548228	0.114141	0.0801808	0.0593903
3272.09	0.0133632	0.0108365	0.00806255	0.00576032	0.0551522	0.113111	0.0806255	0.0588685
3271.13	0.0134032	0.0107417	0.00804024	0.00573111	0.0555519	0.112121	0.0804024	0.05857
3270.16	0.0133046	0.0106136	0.00787974	0.00566709	0.0545668	0.110784	0.0787974	0.0579158
3269.2	0.0130097	0.0104558	0.00759586	0.00562856	0.0516173	0.109137	0.0759586	0.0575219
3268.23	0.0130501	0.0103942	0.00749911	0.00559209	0.0520213	0.108494	0.0749911	0.0571492
3267.27	0.0131753	0.0103032	0.00755804	0.00558262	0.0532731	0.107544	0.0755804	0.0570525
3266.3	0.013227	0.0102403	0.00754529	0.00560134	0.0537903	0.106888	0.0754529	0.0572437
3265.34	0.0132073	0.010152	0.00753362	0.00559445	0.0535937	0.105966	0.0753362	0.0571734
3264.37	0.013118	0.0100691	0.00745276	0.00559247	0.0527003	0.1051	0.0745276	0.0571532
3263.41	0.0132302	0.00999874	0.00757055	0.00558433	0.0538221	0.104366	0.0757055	0.05707
3262.45	0.0130837	0.00988297	0.00743287	0.0055116	0.0523573	0.103158	0.0743287	0.0563267
3261.48	0.0131394	0.00983813	0.00742346	0.00550973	0.0529142	0.10269	0.0742346	0.0563076
3260.52	0.0131391	0.00975341	0.0072873	0.00546752	0.0529115	0.101805	0.072873	0.0558762
3259.55	0.013196	0.00970209	0.00734997	0.0054774	0.0534804	0.10127	0.0734997	0.0559771
3258.59	0.0131821	0.00960693	0.00741351	0.00548042	0.0533416	0.100276	0.0741351	0.0560081
3257.62	0.0133823	0.00958354	0.00747586	0.00549963	0.0553437	0.100032	0.0747586	0.0562044
3256.66	0.0132406	0.00949511	0.00748359	0.00545338	0.0539259	0.0991092	0.0748359	0.0557317
3255.7	0.0134435	0.00946796	0.00761836	0.00543119	0.0559549	0.0988258	0.0761836	0.0555049
3254.73	0.013562	0.00944186	0.00774077	0.00546553	0.0571403	0.0985534	0.0774077	0.0558558
3253.77	0.0137642	0.00939636	0.00794541	0.00548014	0.0591618	0.0980784	0.0794541	0.0560051
3252.8	0.0140087	0.00941001	0.00805188	0.0055359	0.061607	0.0982209	0.0805188	0.056575
3251.84	0.0140115	0.00933406	0.00791954	0.00551978	0.061635	0.0974282	0.0791954	0.0564102
3250.87	0.0139295	0.00925704	0.00784456	0.0055024	0.0608157	0.0966242	0.0784456	0.0562327
3249.91	0.0137364	0.00913531	0.00751869	0.00542148	0.0588839	0.0953536	0.0751869	0.0554057
3248.94	0.013472	0.00902284	0.00740377	0.00538657	0.0562402	0.0941796	0.0740377	0.055049
3247.98	0.0134646	0.00899701	0.00747168	0.00540167	0.0561665	0.09391	0.0747168	0.0552032
3247.02	0.0135879	0.0089543	0.00752716	0.00541765	0.0573998	0.0934643	0.0752716	0.0553665
3246.05	0.013585	0.00895445	0.00752796	0.00543961	0.0573706	0.0934658	0.0752796	0.055591
3245.09	0.0137776	0.00893676	0.00779171	0.0054804	0.0592964	0.0932812	0.0779171	0.0560078
3244.12	0.0141087	0.00894135	0.00805285	0.00550738	0.0626072	0.0933291	0.0805285	0.0562836
3243.16	0.0142426	0.00891567	0.00811974	0.005504	0.0639464	0.093061	0.0811974	0.056249
3242.19	0.0143777	0.00884698	0.00811782	0.00549389	0.0652976	0.092344	0.0811782	0.0561456
3241.23	0.0144293	0.0088068	0.00810326	0.00547572	0.0658135	0.0919247	0.0810326	0.05596
3240.27	0.0144974	0.0087547	0.00803472	0.00546358	0.0664945	0.0913808	0.0803472	0.0558359
3239.3	0.0143688	0.00867038	0.00798117	0.00543692	0.0652083	0.0905007	0.0798117	0.0555635
3238.34	0.0144214	0.00862379	0.008037	0.00543012	0.0657345	0.0900144	0.08037	0.055494
3237.37	0.0142785	0.00858341	0.00803909	0.00541126	0.0643055	0.0895929	0.0803909	0.0553013
3236.41	0.0140793	0.00849026	0.00784688	0.00539377	0.0623135	0.0886207	0.0784688	0.0551225
3235.44	0.0140745	0.00842688	0.00777759	0.0053705	0.0622651	0.0879591	0.0777759	0.0548847
3234.48	0.0143334	0.00840014	0.00803782	0.0053839	0.0648539	0.08768	0.0803782	0.0550216
3233.51	0.014402	0.00836887	0.00803975	0.00539204	0.0655406	0.0873536	0.0803975	0.0551048
3232.55	0.0143522	0.00830628	0.00799203	0.00540383	0.0650418	0.0867003	0.0799203	0.0552253
3231.59	0.0143588	0.00828741	0.00799936	0.00538716	0.0651083	0.0865033	0.0799936	0.0550549
3230.62	0.0142435	0.00823212	0.00781659	0.00536976	0.0639551	0.0859262	0.0781659	0.0548771
3229.66	0.0143725	0.00820672	0.00801481	0.00538297	0.0652454	0.0856611	0.0801481	0.0550121
3228.69	0.0141132	0.00811977	0.00789945	0.00533419	0.0626523	0.0847535	0.0789945	0.0545136
3227.73	0.0140471	0.00807134	0.00790567	0.00534206	0.0619918	0.084248	0.0790567	0.054594
3226.76	0.014122	0.00802294	0.00784267	0.00533199	0.0627401	0.0837428	0.0784267	0.0544911
3225.8	0.0139362	0.00798528	0.00752234	0.00529669	0.0608819	0.0833497	0.0752234	0.0541304
3224.84	0.0138887	0.00792519	0.00740784	0.00531033	0.0604069	0.0827225	0.0740784	0.0542698
3223.87	0.0138975	0.00789265	0.00734821	0.00528012	0.0604952	0.0823828	0.0734821	0.053961
3222.91	0.0139767	0.00787786	0.0074268	0.0053032	0.0612869	0.0822284	0.074268	0.0541969
3221.94	0.0141791	0.00786807	0.00769587	0.00531349	0.0633115	0.0821263	0.0769587	0.0543021
3220.98	0.0141905	0.00783991	0.00777623	0.00530522	0.0634253	0.0818323	0.0777623	0.0542176
3220.01	0.0141324	0.00784924	0.0078575	0.00533457	0.0628444	0.0819297	0.078575	0.0545175
3219.05	0.0140053	0.00781636	0.00780149	0.00533935	0.0615735	0.0815865	0.0780149	0.0545664
3218.09	0.0137051	0.00775811	0.00757412	0.00533602	0.0585713	0.0809785	0.0757412	0.0545323
3217.12	0.0135984	0.00770484	0.00739883	0.00531993	0.057504	0.0804225	0.0739883	0.0543679
3216.16	0.0136317	0.00766717	0.00736114	0.00528386	0.0578376	0.0800293	0.0736114	0.0539992
3215.19	0.0137872	0.00764306	0.00737482	0.00529693	0.0593921	0.0797776	0.0737482	0.0541329
3214.23	0.0139952	0.0076611	0.00750958	0.00533467	0.0614726	0.0799659	0.0750958	0.0545186
3213.26	0.0142039	0.00768093	0.00771412	0.00540962	0.0635594	0.0801729	0.0771412	0.0552845
3212.3	0.0141529	0.00767378	0.00766219	0.00542187	0.0630494	0.0800983	0.0766219	0.0554096
3211.33	0.0142948	0.0076733	0.00773076	0.00547619	0.0644685	0.0800933	0.0773076	0.0559649
3210.37	0.0144354	0.00768821	0.00807504	0.00552808	0.0658745	0.0802489	0.0807504	0.0564951
3209.41	0.0145066	0.00769625	0.00828159	0.00557299	0.0665859	0.0803329	0.0828159	0.0569541
3208.44	0.0142702	0.00763274	0.0081149	0.00556352	0.0642227	0.0796699	0.081149	0.0568573
3207.48	0.0141047	0.00760418	0.00787909	0.00553625	0.0625674	0.0793718	0.0787909	0.0565786
3206.51	0.0139408	0.00756879	0.00764446	0.0055372	0.0609286	0.0790024	0.0764446	0.0565884
3205.55	0.0137776	0.00754218	0.00741005	0.00551163	0.0592968	0.0787247	0.0741005	0.0563269
3204.58	0.0141351	0.0075642	0.00768863	0.00557017	0.0628717	0.0789545	0.0768863	0.0569253
3203.62	0.0144926	0.0075859	0.00803661	0.00561083	0.0664465	0.079181	0.0803661	0.0573408
3202.66	0.0147107	0.00761997	0.00824729	0.00566395	0.0686271	0.0795367	0.0824729	0.0578836
3201.69	0.0148844	0.00763801	0.0083429	0.00570063	0.0703639	0.079725	0.083429	0.0582585
3200.73	0.0148	0.00762923	0.00825321	0.00571012	0.0695199	0.0796333	0.0825321	0.0583555
3199.76	0.0147173	0.00761346	0.00816487	0.00573006	0.0686938	0.0794687	0.0816487	0.0585592
3198.8	0.0147546	0.00761946	0.00812457	0.0057543	0.0690659	0.0795313	0.0812457	0.058807
3197.83	0.014863	0.00762507	0.00815409	0.00577815	0.0701507	0.0795898	0.0815409	0.0590507
3196.87	0.0150898	0.00766917	0.00837069	0.00584093	0.0724182	0.0800502	0.0837069	0.0596923
3195.9	0.0151533	0.00768186	0.00842518	0.0058544	0.0730529	0.0801826	0.0842518	0.05983
3194.94	0.0153342	0.00771378	0.00866631	0.00588739	0.0748625	0.0805158	0.0866631	0.0601671
3193.98	0.0154469	0.00776667	0.00883981	0.00594131	0.0759898	0.0810679	0.0883981	0.0607182
3193.01	0.0153748	0.00775117	0.00861886	0.00596128	0.0752681	0.0809061	0.0861886	0.0609223
3192.05	0.0154199	0.00778124	0.0086543	0.00602698	0.0757192	0.0812199	0.086543	0.0615937
3191.08	0.0153498	0.00779286	0.0084344	0.0060566	0.0750186	0.0813413	0.084344	0.0618964
3190.12	0.0153992	0.0078448	0.00833157	0.00612678	0.0755121	0.0818834	0.0833157	0.0626136
3189.15	0.0155192	0.00790289	0.00851043	0.00620315	0.0767122	0.0824897	0.0851043	0.0633941
3188.19	0.0156881	0.0079686	0.00866601	0.00626965	0.0784012	0.0831757	0.0866601	0.0640737
3187.23	0.0157429	0.00800743	0.00870799	0.00632637	0.0789491	0.0835809	0.0870799	0.0646534
3186.26	0.0157519	0.00802239	0.00877588	0.00635903	0.0790394	0.0837371	0.0877588	0.0649871
3185.3	0.0158088	0.00801833	0.00881951	0.00637269	0.0796081	0.0836946	0.0881951	0.0651267
3184.33	0.0158182	0.00804037	0.00895998	0.00639513	0.0797026	0.0839247	0.0895998	0.065356
3183.37	0.0158725	0.00806606	0.00907362	0.0064387	0.0802452	0.0841929	0.0907362	0.0658013
3182.4	0.0159284	0.00806687	0.00918872	0.00647472	0.0808048	0.0842014	0.0918872	0.0661694
3181.44	0.0160148	0.00807202	0.00904591	0.00649746	0.0816679	0.0842551	0.0904591	0.0664019
3180.47	0.0159596	0.00809899	0.00897836	0.00655957	0.0811162	0.0845366	0.0897836	0.0670366
3179.51	0.0160255	0.00813435	0.0089569	0.0066476	0.081775	0.0849057	0.089569	0.0679362
3178.55	0.0161326	0.00817985	0.00912075	0.0067284	0.0828463	0.0853806	0.0912075	0.068762
3177.58	0.0162826	0.00822979	0.00925476	0.0068487	0.084346	0.0859019	0.0925476	0.0699914
3176.62	0.0163894	0.00825731	0.00941864	0.00691156	0.0854142	0.0861891	0.0941864	0.0706338
3175.65	0.0163422	0.00825386	0.00935704	0.00696055	0.084942	0.0861532	0.0935704	0.0711344
3174.69	0.0164111	0.00827092	0.00940969	0.00703015	0.0856316	0.0863312	0.0940969	0.0718457
3173.72	0.016296	0.00827147	0.00927958	0.00704802	0.0844806	0.086337	0.0927958	0.0720283
3172.76	0.0164841	0.00831141	0.00952158	0.00712309	0.086361	0.0867538	0.0952158	0.0727956
3171.8	0.0164122	0.00832541	0.00950717	0.00715454	0.0856423	0.0869	0.0950717	0.073117
3170.83	0.0166382	0.00836275	0.00971226	0.00722695	0.087902	0.0872897	0.0971226	0.0738569
3169.87	0.016719	0.00837687	0.00999493	0.00727587	0.0887099	0.0874371	0.0999493	0.0743569
3168.9	0.0168772	0.00840023	0.0102803	0.00731657	0.0902922	0.0876809	0.102803	0.0747729
3167.94	0.0168527	0.00840778	0.0102366	0.00737629	0.0900472	0.0877598	0.102366	0.0753832
3166.97	0.0167573	0.00841828	0.0100478	0.00740399	0.0890933	0.0878694	0.100478	0.0756663
3166.01	0.0167782	0.00842395	0.00997248	0.00742683	0.0893028	0.0879285	0.0997248	0.0758997
3165.05	0.0166885	0.00844506	0.00986169	0.00744762	0.0884049	0.0881489	0.0986169	0.0761122
3164.08	0.016869	0.00847939	0.00994063	0.00751681	0.0902101	0.0885072	0.0994063	0.0768192
3163.12	0.0170876	0.00853303	0.0102076	0.00758791	0.0923959	0.0890671	0.102076	0.0775458
3162.15	0.0171581	0.00855521	0.0103277	0.00760967	0.0931012	0.0892986	0.103277	0.0777683
3161.19	0.0172348	0.00859887	0.0103765	0.00761778	0.0938685	0.0897543	0.103765	0.0778511
3160.22	0.0172	0.00863926	0.010238	0.00763999	0.0935206	0.0901759	0.10238	0.0780781
3159.26	0.0171674	0.00868848	0.0102538	0.00765348	0.0931944	0.0906897	0.102538	0.0782159
3158.29	0.016916	0.00865647	0.00989833	0.00763787	0.0906802	0.0903556	0.0989833	0.0780564
3157.33	0.0168558	0.0087036	0.0098078	0.00761377	0.0900786	0.0908475	0.098078	0.0778102
3156.37	0.0166861	0.00871228	0.00968616	0.00760369	0.0883817	0.0909381	0.0968616	0.0777072
3155.4	0.0169004	0.00875851	0.00986497	0.00761387	0.0905241	0.0914207	0.0986497	0.0778112
3154.44	0.0171156	0.0088102	0.0100449	0.00766491	0.0926759	0.0919602	0.100449	0.0783327
3153.47	0.0171808	0.0088393	0.010154	0.00771077	0.0933288	0.0922639	0.10154	0.0788015
3152.51	0.0175861	0.0089731	0.0104385	0.00784421	0.0973808	0.0936605	0.104385	0.0801652
3151.54	0.017507	0.00903517	0.0101611	0.00786944	0.0965907	0.0943084	0.101611	0.0804231
3150.58	0.0177018	0.00914971	0.0103913	0.00796495	0.0985384	0.095504	0.103913	0.0813991
3149.62	0.0176782	0.0091967	0.0104058	0.00799232	0.0983023	0.0959944	0.104058	0.0816788
3148.65	0.0178502	0.00926903	0.010532	0.0080631	0.100022	0.0967494	0.10532	0.0824021
3147.69	0.0178338	0.00933748	0.0104717	0.00811209	0.0998582	0.0974639	0.104717	0.0829029
3146.72	0.017931	0.00944065	0.0106872	0.00817807	0.100831	0.0985407	0.106872	0.0835771
3145.76	0.0181169	0.00950642	0.0108245	0.00825995	0.102689	0.0992272	0.108245	0.0844139
3144.79	0.0181147	0.00959549	0.0110252	0.00832924	0.102667	0.100157	0.110252	0.085122
3143.83	0.0180375	0.00964064	0.0109005	0.00837205	0.101896	0.100628	0.109005	0.0855595
3142.86	0.0179886	0.00971131	0.0108025	0.00844051	0.101406	0.101366	0.108025	0.0862591
3141.9	0.0177958	0.00980879	0.0105612	0.00853584	0.0994787	0.102383	0.105612	0.0872334
3140.94	0.0179429	0.00992523	0.0105682	0.00866847	0.100949	0.103599	0.105682	0.0885888
3139.97	0.0179827	0.0100183	0.0106399	0.00875933	0.101347	0.10457	0.106399	0.0895174
3139.01	0.0182015	0.0101781	0.0108876	0.00889913	0.103535	0.106238	0.108876	0.0909461
3138.04	0.0183233	0.0102459	0.0110373	0.0089641	0.104753	0.106946	0.110373	0.0916101
3137.08	0.0185436	0.0103641	0.0111945	0.00907953	0.106956	0.108179	0.111945	0.0927897
3136.11	0.0187951	0.0104894	0.0113796	0.00918367	0.109471	0.109487	0.113796	0.093854
3135.15	0.0189821	0.010629	0.0115896	0.00933881	0.111341	0.110945	0.115896	0.0954395
3134.19	0.0190651	0.0107728	0.0116963	0.00947937	0.112172	0.112445	0.116963	0.0968759
3133.22	0.0189559	0.0108724	0.0115203	0.00961255	0.111079	0.113486	0.115203	0.098237
3132.26	0.0189548	0.0109925	0.0116357	0.00976656	0.111068	0.114739	0.116357	0.099811
3131.29	0.0191316	0.0111212	0.0116463	0.00987351	0.112836	0.116082	0.116463	0.100904
3130.33	0.0192207	0.011232	0.0117566	0.0100185	0.113727	0.117239	0.117566	0.102386
3129.36	0.0195371	0.0114121	0.0120894	0.0101956	0.116892	0.119119	0.120894	0.104196
3128.4	0.0198614	0.0116041	0.012526	0.0104033	0.120135	0.121122	0.12526	0.106318
3127.43	0.0199832	0.0117781	0.0127633	0.0106116	0.121353	0.122939	0.127633	0.108447
3126.47	0.0201298	0.0119903	0.012928	0.0108396	0.122818	0.125154	0.12928	0.110777
3125.51	0.0200802	0.0121557	0.012897	0.0110393	0.122322	0.12688	0.12897	0.112818
3124.54	0.0201357	0.0123319	0.0127643	0.0111923	0.122877	0.128719	0.127643	0.114382
3123.58	0.0201966	0.0125074	0.0129409	0.0113638	0.123487	0.130551	0.129409	0.116134
3122.61	0.0204679	0.0126947	0.0131196	0.0115278	0.1262	0.132506	0.131196	0.117811
3121.65	0.0206397	0.0129036	0.0135157	0.0117137	0.127917	0.134687	0.135157	0.11971
3120.68	0.0209281	0.013144	0.0138182	0.0119505	0.130801	0.137196	0.138182	0.12213
3119.72	0.0211258	0.0133533	0.0140282	0.0121751	0.132778	0.13938	0.140282	0.124425
3118.76	0.0212235	0.0136093	0.0143572	0.0123873	0.133755	0.142053	0.143572	0.126594
3117.79	0.0213411	0.0138343	0.0143761	0.0125872	0.134931	0.144401	0.143761	0.128637
3116.83	0.0215733	0.0141031	0.0147306	0.0128507	0.137253	0.147207	0.147306	0.131329
3115.86	0.021939	0.0143813	0.0148731	0.013103	0.140911	0.150111	0.148731	0.133908
3114.9	0.0223249	0.0146738	0.0150263	0.0134092	0.14477	0.153164	0.150263	0.137037
3113.93	0.0225165	0.0149014	0.0149792	0.0136502	0.146685	0.15554	0.149792	0.1395
3112.97	0.0225962	0.0151791	0.0149366	0.0139011	0.147482	0.158438	0.149366	0.142064
3112	0.0225427	0.015479	0.0151278	0.0141538	0.146947	0.161569	0.151278	0.144647
3111.04	0.0226161	0.0157847	0.0154528	0.0144529	0.147681	0.164759	0.154528	0.147704
3110.08	0.023039	0.0161523	0.0161295	0.014814	0.15191	0.168596	0.161295	0.151394
3109.11	0.0233501	0.0165118	0.0165745	0.0152081	0.155021	0.172349	0.165745	0.155422
3108.15	0.0238091	0.0168915	0.016773	0.0156016	0.159611	0.176312	0.16773	0.159443
3107.18	0.0241789	0.0172385	0.0170071	0.0159832	0.16331	0.179934	0.170071	0.163343
3106.22	0.0245654	0.0176008	0.0172515	0.0164017	0.167174	0.183716	0.172515	0.16762
3105.25	0.024963	0.0179525	0.0176421	0.0168104	0.17115	0.187387	0.176421	0.171797
3104.29	0.0255158	0.018292	0.0181867	0.0171862	0.176678	0.19093	0.181867	0.175637
3103.33	0.0259369	0.0186127	0.0187496	0.0176098	0.18089	0.194278	0.187496	0.179966
3102.36	0.0261766	0.0189487	0.0191414	0.018006	0.183287	0.197785	0.191414	0.184016
3101.4	0.0263175	0.0192281	0.0192902	0.0184131	0.184696	0.200702	0.192902	0.188175
3100.43	0.0264172	0.0195292	0.0197083	0.0188437	0.185693	0.203844	0.197083	0.192576
3099.47	0.0266228	0.0198191	0.0200866	0.0192424	0.187748	0.20687	0.200866	0.196651
3098.5	0.0267884	0.020084	0.020595	0.0196404	0.189404	0.209635	0.20595	0.200719
3097.54	0.0272364	0.0203886	0.021397	0.0200576	0.193885	0.212814	0.21397	0.204982
3096.58	0.0274289	0.0206437	0.0219644	0.0204268	0.19581	0.215477	0.219644	0.208755
3095.61	0.0276322	0.0208697	0.0223865	0.0207688	0.197842	0.217836	0.223865	0.21225
3094.65	0.0273763	0.0210326	0.0225481	0.0210256	0.195283	0.219536	0.225481	0.214875
3093.68	0.0274773	0.0211788	0.0225322	0.0213394	0.196293	0.221062	0.225322	0.218081
3092.72	0.0272168	0.0212882	0.0223418	0.0215948	0.193688	0.222205	0.223418	0.220692
3091.75	0.0274534	0.0214295	0.0224489	0.0218854	0.196055	0.223679	0.224489	0.223661
3090.79	0.0276056	0.0215585	0.0228638	0.0221419	0.197577	0.225026	0.228638	0.226283
3089.82	0.02738	0.0216577	0.0229197	0.0223213	0.195321	0.226061	0.229197	0.228116
3088.86	0.0279941	0.0218687	0.023608	0.0225649	0.201461	0.228264	0.23608	0.230605
3087.9	0.0278908	0.0220255	0.0240302	0.0227292	0.200428	0.2299	0.240302	0.232285
3086.93	0.0281403	0.0221544	0.0241534	0.0228917	0.202924	0.231246	0.241534	0.233946
3085.97	0.0280715	0.0222735	0.023718	0.0230715	0.202235	0.232489	0.23718	0.235783
3085	0.0276511	0.0223526	0.0233967	0.0231859	0.198031	0.233314	0.233967	0.236952
3084.04	0.0279885	0.0225112	0.0233201	0.0233278	0.201405	0.23497	0.233201	0.238402
3083.07	0.0276037	0.0226276	0.0230219	0.0234546	0.197557	0.236185	0.230219	0.239698
3082.11	0.0281597	0.0228248	0.0233773	0.0236638	0.203117	0.238244	0.233773	0.241836
3081.15	0.028106	0.0229935	0.0236906	0.0238736	0.202581	0.240005	0.236906	0.24398
3080.18	0.0285959	0.0231755	0.024269	0.0240987	0.207479	0.241904	0.24269	0.24628
3079.22	0.0287198	0.0233285	0.0248171	0.0243558	0.208718	0.243502	0.248171	0.248908
3078.25	0.0290655	0.02355	0.0256331	0.0245969	0.212176	0.245813	0.256331	0.251372
3077.29	0.029584	0.0237759	0.0259545	0.0248131	0.217361	0.248171	0.259545	0.253581
3076.32	0.0300808	0.0240402	0.0266227	0.0250676	0.222328	0.25093	0.266227	0.256182
3075.36	0.0300177	0.0242148	0.0271819	0.0251983	0.221697	0.252752	0.271819	0.257518
3074.39	0.0301802	0.0244001	0.0271871	0.0253698	0.223322	0.254686	0.271871	0.25927
3073.43	0.0296367	0.0245128	0.0274191	0.0254997	0.217887	0.255862	0.274191	0.260599
3072.47	0.0306227	0.0247424	0.0282931	0.0256777	0.227747	0.258259	0.282931	0.262418
3071.5	0.0313583	0.0249977	0.0289328	0.0259121	0.235103	0.260924	0.289328	0.264813
3070.54	0.031137	0.0252557	0.0291724	0.0262516	0.232891	0.263617	0.291724	0.268283
3069.57	0.031093	0.0255924	0.0285545	0.0265627	0.232451	0.267131	0.285545	0.271461
3068.61	0.0310987	0.025955	0.0274409	0.0268969	0.232507	0.270917	0.274409	0.274877
3067.64	0.0325094	0.0265465	0.0277197	0.0274957	0.246614	0.27709	0.277197	0.280997
3066.68	0.0336149	0.0271539	0.0277147	0.0280731	0.257669	0.28343	0.277147	0.286897
3065.72	0.0340833	0.0277846	0.028188	0.0287095	0.262353	0.290014	0.28188	0.293402
3064.75	0.0340367	0.0284347	0.0292409	0.0293656	0.261887	0.296799	0.292409	0.300107
3063.79	0.0347641	0.0291823	0.031045	0.0301572	0.269161	0.304602	0.31045	0.308197
3062.82	0.0361447	0.0300506	0.032937	0.0310362	0.282967	0.313666	0.32937	0.317179
3061.86	0.0366775	0.0309285	0.0339884	0.0319264	0.288296	0.32283	0.339884	0.326277
3060.89	0.0375393	0.0318099	0.0347964	0.0327853	0.296913	0.332029	0.347964	0.335055
3059.93	0.0386203	0.0327628	0.035221	0.0337176	0.307723	0.341975	0.35221	0.344583
3058.96	0.0394554	0.0337103	0.0353475	0.0346454	0.316074	0.351865	0.353475	0.354064
3058	0.0406926	0.0347484	0.035177	0.035665	0.328447	0.362701	0.35177	0.364484
3057.04	0.0421368	0.0359596	0.0363782	0.0368205	0.342888	0.375344	0.363782	0.376293
3056.07	0.0432158	0.0372117	0.0378667	0.0381352	0.353678	0.388413	0.378667	0.389729
3055.11	0.0455782	0.0387947	0.0406538	0.0397056	0.377303	0.404936	0.406538	0.405778
3054.14	0.0475389	0.0403811	0.042314	0.0412793	0.39691	0.421495	0.42314	0.42186
3053.18	0.050529	0.0422911	0.0457708	0.0431791	0.42681	0.441431	0.457708	0.441276
3052.21	0.0504399	0.0441609	0.0471493	0.0450376	0.425919	0.460948	0.471493	0.460269
3051.25	0.0542938	0.0464645	0.0507336	0.0473327	0.464458	0.484993	0.507336	0.483725
3050.29	0.05676	0.0489049	0.0539582	0.0497646	0.48912	0.510465	0.539582	0.508578
3049.32	0.0586031	0.0514108	0.0544199	0.0523112	0.507551	0.536622	0.544199	0.534603
3048.36	0.0629338	0.0544733	0.0583275	0.0552638	0.550858	0.568588	0.583275	0.564778
3047.39	0.0669737	0.0577251	0.0618702	0.0585602	0.591257	0.60253	0.618702	0.598465
3046.43	0.0731496	0.0615759	0.0690292	0.0622879	0.653017	0.642724	0.690292	0.636561
3045.46	0.0772003	0.065698	0.0744129	0.0662706	0.693524	0.68575	0.744129	0.677263
3044.5	0.0881488	0.0706511	0.0849426	0.0712006	0.803008	0.737451	0.849426	0.727646
3043.54	0.0966295	0.0762883	0.0954335	0.0765966	0.887815	0.796292	0.954335	0.782791
3042.57	0.104687	0.0820167	0.100458	0.0821905	0.968393	0.856083	1.00458	0.839959
3041.61	0.114501	0.0882479	0.109528	0.0880881	1.06653	0.921125	1.09528	0.900231
3040.64	0.125877	0.0952379	0.115553	0.0948572	1.18029	0.994085	1.15553	0.969408
3039.68	0.12923	0.102249	0.116575	0.101376	1.21382	1.06727	1.16575	1.03603
3038.71	0.135071	0.110054	0.12623	0.108674	1.27223	1.14874	1.2623	1.11061
3037.75	0.154176	0.119852	0.152268	0.117958	1.46328	1.25101	1.52268	1.20549
3036.78	0.178181	0.129725	0.162697	0.127141	1.70334	1.35406	1.62697	1.29934
3035.82	0.23718	0.143212	0.215064	0.14045	2.29332	1.49484	2.15064	1.43535
3034.86	0.333627	0.15757	0.270429	0.154127	3.25779	1.64471	2.70429	1.57512
3033.89	0.505054	0.172635	0.348974	0.168765	4.97206	1.80195	3.48974	1.72473
3032.93	0.726199	0.190783	0.61958	0.187034	7.18351	1.99137	6.1958	1.91142
3031.96	1.65758	0.214948	1.31427	0.210681	16.4974	2.24361	13.1427	2.15309
3031	nan	0.232903	nan	0.228479	nan	2.43103	nan	2.33497
3030.03	nan	0.238476	nan	0.23238	nan	2.48919	nan	2.37485
3029.07	nan	#NAME?	nan	#NAME?	nan	#NAME?	nan	#NAME?
3028.11	nan	#NAME?	nan	#NAME?	nan	#NAME?	nan	#NAME?
3027.14	nan	#NAME?	nan	#NAME?	nan	#NAME?	nan	#NAME?
3026.18	nan	nan	nan	nan	nan	nan	nan	nan
3025.21	nan	nan	nan	nan	nan	nan	nan	nan
3024.25	nan	nan	nan	nan	nan	nan	nan	nan
3023.28	nan	nan	nan	nan	nan	nan	nan	nan
3022.32	nan	nan	nan	nan	nan	nan	nan	nan
3021.35	nan	nan	nan	nan	nan	nan	nan	nan
3020.39	nan	nan	nan	nan	nan	nan	nan	nan
3019.43	nan	nan	nan	nan	nan	nan	nan	nan
3018.46	nan	nan	nan	nan	nan	nan	nan	nan
3017.5	nan	nan	nan	nan	nan	nan	nan	nan
3016.53	nan	nan	nan	nan	nan	nan	nan	nan
3015.57	nan	nan	nan	nan	nan	nan	nan	nan
3014.6	nan	nan	nan	nan	nan	nan	nan	nan
3013.64	nan	0.380898	nan	0.413396	nan	3.97578	nan	4.22477
3012.68	0.870034	0.365354	0.686301	0.396301	8.62186	3.81354	6.86301	4.05006
3011.71	0.437022	0.337287	0.409394	0.365892	4.29174	3.52058	4.09394	3.7393
3010.75	0.309697	0.312471	0.332061	0.33809	3.01849	3.26155	3.32061	3.45517
3009.78	0.270039	0.2924	0.291912	0.314607	2.62191	3.05205	2.91912	3.21518
3008.82	0.252505	0.275206	0.267926	0.293486	2.44657	2.87258	2.67926	2.99932
3007.85	0.241097	0.260547	0.253688	0.275039	2.33249	2.71957	2.53688	2.81081
3006.89	0.231027	0.247272	0.239425	0.258155	2.23179	2.581	2.39425	2.63826
3005.92	0.221901	0.234992	0.226477	0.242263	2.14053	2.45283	2.26477	2.47584
3004.96	0.212548	0.223332	0.213914	0.227406	2.047	2.33112	2.13914	2.32401
3004	0.203451	0.212369	0.20211	0.213526	1.95603	2.21669	2.0211	2.18216
3003.03	0.195226	0.202066	0.191527	0.200774	1.87378	2.10915	1.91527	2.05185
3002.07	0.186989	0.192619	0.181434	0.18928	1.79141	2.01055	1.81434	1.93438
3001.1	0.179715	0.184012	0.172827	0.179139	1.71867	1.9207	1.72827	1.83074
3000.14	0.173153	0.176382	0.165465	0.170536	1.65305	1.84106	1.65465	1.74282
2999.17	0.167715	0.169877	0.159205	0.16356	1.59867	1.77316	1.59205	1.67153
2998.21	0.163063	0.164596	0.154705	0.158214	1.55215	1.71804	1.54705	1.61689
2997.25	0.1599	0.160625	0.151794	0.154644	1.52052	1.67659	1.51794	1.58041
2996.28	0.157681	0.157988	0.150328	0.152819	1.49833	1.64907	1.50328	1.56176
2995.32	0.157178	0.156782	0.150704	0.152839	1.4933	1.63648	1.50704	1.56196
2994.35	0.157929	0.157111	0.152701	0.154774	1.50081	1.63992	1.52701	1.58174
2993.39	0.160552	0.159055	0.156885	0.158635	1.52704	1.6602	1.56885	1.62119
2992.42	0.16468	0.162709	0.163102	0.164499	1.56832	1.69834	1.63102	1.68112
2991.46	0.170521	0.16809	0.171081	0.172177	1.62673	1.75451	1.71081	1.75959
2990.5	0.177985	0.175136	0.180865	0.181629	1.70137	1.82805	1.80865	1.85619
2989.53	0.18685	0.183715	0.192141	0.192593	1.79002	1.91761	1.92141	1.96824
2988.57	0.197341	0.193524	0.204629	0.204754	1.89493	2.01999	2.04629	2.09252
2987.6	0.208356	0.204049	0.217381	0.217473	2.00508	2.12985	2.17381	2.2225
2986.64	0.21982	0.214765	0.23044	0.230186	2.11972	2.2417	2.3044	2.35242
2985.67	0.230416	0.224942	0.24241	0.242207	2.22568	2.34792	2.4241	2.47527
2984.71	0.23987	0.233954	0.253025	0.252876	2.32022	2.44199	2.53025	2.58431
2983.74	0.247637	0.241211	0.261839	0.261597	2.39789	2.51774	2.61839	2.67344
2982.78	0.253118	0.246319	0.268352	0.267988	2.4527	2.57106	2.68352	2.73875
2981.82	0.255943	0.248813	0.272281	0.271847	2.48095	2.5971	2.72281	2.77818
2980.85	0.256306	0.24862	0.273438	0.273057	2.48458	2.59508	2.73438	2.79055
2979.89	0.254016	0.24572	0.272276	0.271661	2.46168	2.56481	2.72276	2.77628
2978.92	0.248886	0.240207	0.268586	0.267741	2.41038	2.50726	2.68586	2.73622
2977.96	0.241449	0.232418	0.262781	0.261665	2.33601	2.42596	2.62781	2.67413
2976.99	0.232305	0.223028	0.25545	0.253847	2.24457	2.32795	2.5545	2.59423
2976.03	0.222158	0.212664	0.246952	0.244917	2.1431	2.21977	2.46952	2.50297
2975.07	0.211754	0.202042	0.237964	0.235538	2.03906	2.1089	2.37964	2.40712
2974.1	0.201623	0.191717	0.228555	0.226048	1.93775	2.00113	2.28555	2.31014
2973.14	0.19198	0.181968	0.219222	0.216717	1.84132	1.89937	2.19222	2.21478
2972.17	0.183237	0.173022	0.210245	0.207684	1.75389	1.80599	2.10245	2.12246
2971.21	0.175107	0.164853	0.20137	0.198931	1.67259	1.72072	2.0137	2.03301
2970.24	0.167785	0.157488	0.193043	0.190564	1.59937	1.64384	1.93043	1.9475
2969.28	0.161089	0.150947	0.185019	0.182625	1.53241	1.57557	1.85019	1.86636
2968.31	0.15534	0.145298	0.177703	0.175362	1.47492	1.5166	1.77703	1.79214
2967.35	0.150594	0.140693	0.171158	0.169007	1.42746	1.46854	1.71158	1.72719
2966.39	0.146996	0.137245	0.165613	0.163689	1.39148	1.43255	1.65613	1.67284
2965.42	0.14473	0.135045	0.161462	0.159664	1.36882	1.40959	1.61462	1.63171
2964.46	0.144036	0.134307	0.158868	0.157119	1.36188	1.40189	1.58868	1.60571
2963.49	0.144615	0.135052	0.157863	0.156147	1.36767	1.40966	1.57863	1.59577
2962.53	0.146991	0.137438	0.158553	0.156952	1.39143	1.43457	1.58553	1.604
2961.56	0.150966	0.141513	0.161003	0.15947	1.43118	1.4771	1.61003	1.62973
2960.6	0.156781	0.147315	0.164979	0.163463	1.48934	1.53766	1.64979	1.67054
2959.64	0.16426	0.154677	0.16997	0.168455	1.56412	1.61451	1.6997	1.72155
2958.67	0.17297	0.163225	0.175083	0.173615	1.65122	1.70373	1.75083	1.77428
2957.71	0.182065	0.172284	0.178963	0.177747	1.74217	1.79829	1.78963	1.81651
2956.74	0.190564	0.180766	0.180607	0.179744	1.82716	1.88682	1.80607	1.83692
2955.78	0.197135	0.187394	0.179272	0.178746	1.89288	1.956	1.79272	1.82672
2954.81	0.200829	0.191036	0.175122	0.174765	1.92981	1.99402	1.75122	1.78604
2953.85	0.200825	0.19106	0.168538	0.168371	1.92977	1.99427	1.68538	1.7207
2952.88	0.197582	0.187742	0.160719	0.160656	1.89734	1.95964	1.60719	1.64185
2951.92	0.191797	0.181932	0.152579	0.152581	1.83949	1.89899	1.52579	1.55933
2950.96	0.184775	0.174864	0.14505	0.145005	1.76927	1.82522	1.4505	1.4819
2949.99	0.17762	0.167633	0.138526	0.138355	1.69772	1.74974	1.38526	1.41394
2949.03	0.170856	0.160881	0.133174	0.132787	1.63008	1.67926	1.33174	1.35703
2948.06	0.164932	0.154985	0.128887	0.12827	1.57084	1.61772	1.28887	1.31087
2947.1	0.160007	0.150022	0.125524	0.1247	1.52159	1.56592	1.25524	1.27439
2946.13	0.155853	0.146002	0.122926	0.121943	1.48005	1.52395	1.22926	1.24622
2945.17	0.152687	0.142897	0.121021	0.11982	1.44839	1.49155	1.21021	1.22452
2944.21	0.150297	0.140531	0.119443	0.118122	1.42449	1.46686	1.19443	1.20717
2943.24	0.148502	0.138839	0.11814	0.116783	1.40654	1.44919	1.1814	1.19349
2942.28	0.147303	0.137726	0.117014	0.115653	1.39455	1.43758	1.17014	1.18194
2941.31	0.146615	0.137085	0.115987	0.11469	1.38767	1.43088	1.15987	1.1721
2940.35	0.146381	0.136841	0.115118	0.113829	1.38533	1.42833	1.15118	1.16329
2939.38	0.146304	0.136855	0.114345	0.11305	1.38456	1.42849	1.14345	1.15533
2938.42	0.146573	0.137088	0.113639	0.112372	1.38725	1.43092	1.13639	1.1484
2937.45	0.147063	0.137414	0.113157	0.111824	1.39215	1.43431	1.13157	1.1428
2936.49	0.147517	0.137691	0.1127	0.111324	1.39669	1.43721	1.127	1.1377
2935.53	0.147759	0.137742	0.112099	0.110796	1.39911	1.43774	1.12099	1.1323
2934.56	0.147472	0.137285	0.111151	0.10996	1.39624	1.43297	1.11151	1.12375
2933.6	0.14651	0.136148	0.10988	0.108626	1.38662	1.4211	1.0988	1.11012
2932.63	0.144533	0.134032	0.107742	0.106501	1.36685	1.39902	1.07742	1.08841
2931.67	0.141399	0.130871	0.104653	0.103473	1.33551	1.36602	1.04653	1.05746
2930.7	0.137109	0.12675	0.100872	0.0996318	1.29261	1.32301	1.00872	1.0182
2929.74	0.13198	0.121871	0.0964846	0.0952374	1.24132	1.27208	0.964846	0.973294
2928.78	0.126522	0.116668	0.0919772	0.0906637	1.18674	1.21777	0.919772	0.926552
2927.81	0.120839	0.11143	0.0875467	0.0862026	1.12991	1.1631	0.875467	0.880961
2926.85	0.115528	0.1065	0.0837182	0.0822004	1.0768	1.11164	0.837182	0.840061
2925.88	0.110655	0.102065	0.0803984	0.0787779	1.02807	1.06534	0.803984	0.805084
2924.92	0.106395	0.0982116	0.0778507	0.0759817	0.985466	1.02513	0.778507	0.776507
2923.95	0.102532	0.094928	0.0757616	0.0737817	0.946843	0.990851	0.757616	0.754024
2922.99	0.0993119	0.0921839	0.0743214	0.0721419	0.91464	0.962208	0.743214	0.737265
2922.03	0.0965847	0.0898976	0.0733876	0.0709583	0.887367	0.938344	0.733876	0.72517
2921.06	0.0941865	0.0879329	0.0727551	0.0701075	0.863386	0.917836	0.727551	0.716475
2920.1	0.0918077	0.0861515	0.0721206	0.0693999	0.839597	0.899242	0.721206	0.709243
2919.13	0.0897924	0.0844692	0.0717791	0.0687907	0.819444	0.881682	0.717791	0.703018
2918.17	0.0876262	0.0827222	0.0711781	0.0681064	0.797782	0.863448	0.711781	0.696025
2917.2	0.0855021	0.0808855	0.0703195	0.0672818	0.776541	0.844276	0.703195	0.687597
2916.24	0.0835791	0.0790082	0.0693159	0.0663514	0.757311	0.824682	0.693159	0.678089
2915.27	0.0817265	0.0771021	0.0680412	0.0652666	0.738785	0.804786	0.680412	0.667002
2914.31	0.080219	0.0753126	0.0668177	0.0641565	0.72371	0.786107	0.668177	0.655658
2913.35	0.0788526	0.0736258	0.0655398	0.0630777	0.710046	0.768501	0.655398	0.644632
2912.38	0.0777456	0.0721685	0.0644202	0.0621001	0.698976	0.753289	0.644202	0.634642
2911.42	0.0768209	0.0709187	0.0634762	0.0613165	0.689729	0.740244	0.634762	0.626634
2910.45	0.076151	0.0699386	0.0628728	0.060762	0.68303	0.730014	0.628728	0.620967
2909.49	0.0757241	0.0692071	0.0625507	0.0604456	0.678761	0.722378	0.625507	0.617734
2908.52	0.0754897	0.0686371	0.0625523	0.0603242	0.676418	0.716429	0.625523	0.616493
2907.56	0.0753617	0.0682111	0.0627003	0.0603131	0.675137	0.711982	0.627003	0.61638
2906.6	0.0751624	0.0677729	0.0627751	0.060273	0.673145	0.707408	0.627751	0.61597
2905.63	0.0747892	0.0672545	0.0627219	0.0601243	0.669412	0.701997	0.627219	0.61445
2904.67	0.0741611	0.066559	0.0623251	0.0597573	0.663131	0.694738	0.623251	0.610699
2903.7	0.0732376	0.0656024	0.0616358	0.0591567	0.653896	0.684752	0.616358	0.604561
2902.74	0.0722132	0.0644332	0.0608909	0.0583296	0.643652	0.672548	0.608909	0.596109
2901.77	0.0710192	0.0630894	0.0599772	0.0573663	0.631712	0.658522	0.599772	0.586265
2900.81	0.0696246	0.0616754	0.0589976	0.0563685	0.617766	0.643763	0.589976	0.576067
2899.84	0.0684585	0.0603809	0.0581944	0.0554573	0.606106	0.630251	0.581944	0.566755
2898.88	0.0676102	0.0593883	0.0576998	0.0548543	0.597622	0.61989	0.576998	0.560592
2897.92	0.0670709	0.0587345	0.0573711	0.0545833	0.592229	0.613066	0.573711	0.557823
2896.95	0.0670549	0.0585789	0.0575987	0.054792	0.592069	0.611442	0.575987	0.559956
2895.99	0.0674969	0.0588825	0.0583617	0.0554826	0.596489	0.614611	0.583617	0.567013
2895.02	0.0682686	0.0596052	0.0594456	0.0566299	0.604206	0.622154	0.594456	0.578738
2894.06	0.0696386	0.0607375	0.0611164	0.0582007	0.617906	0.633973	0.611164	0.594791
2893.09	0.0711168	0.0621124	0.0629787	0.0600293	0.632689	0.648324	0.629787	0.613479
2892.13	0.0727481	0.0636621	0.0650334	0.0620625	0.649002	0.6645	0.650334	0.634258
2891.17	0.0745439	0.0652889	0.067205	0.0642175	0.666959	0.68148	0.67205	0.656282
2890.2	0.0763757	0.0669241	0.0695871	0.06644	0.685277	0.698549	0.695871	0.678994
2889.24	0.0780373	0.068453	0.071757	0.0686287	0.701893	0.714507	0.71757	0.701362
2888.27	0.0796851	0.0698802	0.0740885	0.0708029	0.718372	0.729404	0.740885	0.723581
2887.31	0.0812019	0.0711257	0.0762465	0.0728959	0.73354	0.742405	0.762465	0.744971
2886.34	0.0824187	0.0721329	0.0783273	0.0748091	0.745708	0.752918	0.783273	0.764524
2885.38	0.0834106	0.0729355	0.0802295	0.0765477	0.755627	0.761295	0.802295	0.782292
2884.41	0.0841008	0.0734337	0.0818329	0.0780089	0.762528	0.766495	0.818329	0.797225
2883.45	0.0844731	0.0736441	0.0831212	0.0791226	0.766252	0.768691	0.831212	0.808607
2882.49	0.0843353	0.0734983	0.0837723	0.0797468	0.764873	0.767169	0.837723	0.814985
2881.52	0.0838421	0.072956	0.083939	0.079906	0.759942	0.761509	0.83939	0.816612
2880.56	0.0827497	0.0720143	0.0834673	0.079511	0.749018	0.751679	0.834673	0.812575
2879.59	0.0814614	0.0706894	0.082625	0.0785904	0.736135	0.73785	0.82625	0.803167
2878.63	0.0796647	0.0689954	0.0811038	0.0771048	0.718167	0.720168	0.811038	0.787985
2877.66	0.0776869	0.0669957	0.0793153	0.0752032	0.698389	0.699296	0.793153	0.768551
2876.7	0.0753397	0.0647977	0.0771169	0.0729314	0.674917	0.676354	0.771169	0.745334
2875.74	0.0729173	0.0624672	0.0746288	0.0704429	0.650693	0.652028	0.746288	0.719902
2874.77	0.0703892	0.0601026	0.0719941	0.0678284	0.625412	0.627347	0.719941	0.693183
2873.81	0.0678361	0.0577811	0.0692507	0.0652234	0.599881	0.603114	0.692507	0.666561
2872.84	0.0654585	0.05555	0.0666401	0.0626643	0.576105	0.579827	0.666401	0.640408
2871.88	0.0633063	0.0534783	0.0641698	0.0602103	0.554583	0.558202	0.641698	0.615329
2870.91	0.061455	0.051553	0.0619151	0.0578743	0.53607	0.538106	0.619151	0.591456
2869.95	0.059617	0.0497233	0.0596344	0.0555925	0.51769	0.519008	0.596344	0.568137
2868.99	0.0579242	0.0479632	0.0574583	0.0533389	0.500763	0.500636	0.574583	0.545106
2868.02	0.0561604	0.0461819	0.0551316	0.051034	0.483124	0.482043	0.551316	0.521551
2867.06	0.0543358	0.0443725	0.0527483	0.0486963	0.464878	0.463157	0.527483	0.497659
2866.09	0.0524765	0.042518	0.0503341	0.0463573	0.446285	0.443799	0.503341	0.473756
2865.13	0.0505525	0.0406159	0.047983	0.044038	0.427046	0.423945	0.47983	0.450053
2864.16	0.048835	0.0387365	0.0458379	0.0418558	0.409871	0.404328	0.458379	0.427752
2863.2	0.0469683	0.0368802	0.0438354	0.0398088	0.391203	0.384952	0.438354	0.406832
2862.23	0.0453049	0.0351193	0.0421574	0.0380147	0.374569	0.366572	0.421574	0.388498
2861.27	0.0436485	0.0334487	0.0406091	0.0364537	0.358005	0.349135	0.406091	0.372545
2860.31	0.0421539	0.0319006	0.0393834	0.0351442	0.343059	0.332976	0.393834	0.359162
2859.34	0.0407121	0.0305081	0.0383311	0.0340602	0.328642	0.318441	0.383311	0.348084
2858.38	0.0395514	0.0293093	0.0375954	0.0332054	0.317035	0.305928	0.375954	0.339348
2857.41	0.0384898	0.0283248	0.0369153	0.0324974	0.306418	0.295652	0.369153	0.332113
2856.45	0.0375606	0.0275663	0.0363242	0.0319151	0.297126	0.287735	0.363242	0.326161
2855.48	0.0369938	0.0271146	0.0358466	0.0313807	0.291459	0.28302	0.358466	0.320701
2854.52	0.0366734	0.0269718	0.0353286	0.0308298	0.288255	0.28153	0.353286	0.31507
2853.56	0.0366753	0.0271138	0.0348058	0.0302276	0.288273	0.283012	0.348058	0.308916
2852.59	0.0368	0.0274463	0.0341229	0.0295138	0.28952	0.286482	0.341229	0.301621
2851.63	0.0370787	0.0279136	0.0334731	0.0287124	0.292307	0.29136	0.334731	0.293431
2850.66	0.0371958	0.0283108	0.0325866	0.0277993	0.293479	0.295506	0.325866	0.2841
2849.7	0.0372175	0.0285178	0.0315702	0.0268248	0.293695	0.297667	0.315702	0.27414
2848.73	0.0369809	0.0283552	0.030426	0.0257675	0.29133	0.295969	0.30426	0.263335
2847.77	0.0362986	0.027702	0.0290485	0.024595	0.284506	0.289151	0.290485	0.251353
2846.8	0.0352093	0.0265852	0.0275149	0.023331	0.273613	0.277494	0.275149	0.238435
2845.84	0.0338429	0.025073	0.0259894	0.0219932	0.259949	0.26171	0.259894	0.224763
2844.88	0.0321349	0.0233159	0.0243256	0.0205943	0.242869	0.243369	0.243256	0.210467
2843.91	0.0304732	0.0214729	0.022864	0.0191915	0.226253	0.224132	0.22864	0.19613
2842.95	0.0287849	0.0197121	0.0214919	0.0178325	0.209369	0.205754	0.214919	0.182242
2841.98	0.0271174	0.0180637	0.0201369	0.0165486	0.192694	0.188548	0.201369	0.169121
2841.02	0.0257665	0.0166147	0.0191303	0.015407	0.179185	0.173423	0.191303	0.157454
2840.05	0.0246568	0.0153639	0.0182806	0.0143866	0.168088	0.160368	0.182806	0.147026
2839.09	0.0235717	0.0142524	0.0173355	0.0134507	0.157237	0.148765	0.173355	0.137462
2838.13	0.0225328	0.0132934	0.0164344	0.0126244	0.146848	0.138756	0.164344	0.129017
2837.16	0.0216222	0.0124891	0.0155415	0.0118999	0.137742	0.13036	0.155415	0.121613
2836.2	0.0209777	0.0118441	0.0149884	0.0113037	0.131297	0.123628	0.149884	0.11552
2835.23	0.0205673	0.0113376	0.0145875	0.0108256	0.127193	0.118341	0.145875	0.110634
2834.27	0.0203491	0.0109658	0.0143757	0.0104515	0.125011	0.11446	0.143757	0.106811
2833.3	0.0200989	0.0106609	0.0141707	0.0101238	0.12251	0.111278	0.141707	0.103462
2832.34	0.0198959	0.0104396	0.0139337	0.00988012	0.120479	0.108967	0.139337	0.100972
2831.37	0.0196611	0.0102586	0.0137034	0.00966657	0.118131	0.107079	0.137034	0.0987891
2830.41	0.0195033	0.0101858	0.0135871	0.00958281	0.116553	0.106319	0.135871	0.0979331
2829.45	0.0194316	0.0101686	0.0134383	0.00954452	0.115836	0.106139	0.134383	0.0975418
2828.48	0.0195499	0.0102454	0.0135156	0.00962167	0.117019	0.10694	0.135156	0.0983302
2827.52	0.019597	0.0103793	0.0135997	0.00973533	0.11749	0.108338	0.135997	0.0994918
2826.55	0.0198643	0.0105803	0.0138622	0.00991655	0.120164	0.110436	0.138622	0.101344
2825.59	0.020144	0.010787	0.0140972	0.0101139	0.122961	0.112594	0.140972	0.103361
2824.62	0.0203088	0.0109779	0.0142184	0.0102427	0.124608	0.114586	0.142184	0.104677
2823.66	0.0203613	0.0110928	0.0142289	0.0103159	0.125133	0.115786	0.142289	0.105425
2822.7	0.0204876	0.0111902	0.014273	0.0103189	0.126396	0.116803	0.14273	0.105456
2821.73	0.0204968	0.0112057	0.0142794	0.010271	0.126488	0.116965	0.142794	0.104966
2820.77	0.0203886	0.0111666	0.0141314	0.0101681	0.125407	0.116556	0.141314	0.103915
2819.8	0.0204251	0.0111307	0.0141266	0.0100686	0.125771	0.116181	0.141266	0.102898
2818.84	0.0203863	0.0110688	0.0140871	0.00995359	0.125384	0.115535	0.140871	0.101722
2817.87	0.0202723	0.010981	0.0139349	0.00983369	0.124243	0.114619	0.139349	0.100497
2816.91	0.0201969	0.0108655	0.0138209	0.00968601	0.123489	0.113414	0.138209	0.0989877
2815.95	0.0199699	0.0106962	0.0135574	0.00947361	0.121219	0.111646	0.135574	0.0968171
2814.98	0.0197819	0.0105006	0.0132546	0.00922449	0.119339	0.109604	0.132546	0.0942712
2814.02	0.0194696	0.0102456	0.0129466	0.00890539	0.116217	0.106943	0.129466	0.09101
2813.05	0.0191573	0.00990736	0.0124829	0.00854463	0.113093	0.103412	0.124829	0.0873232
2812.09	0.0187604	0.00954793	0.0120923	0.00817331	0.109124	0.0996606	0.120923	0.0835285
2811.12	0.0182906	0.0091507	0.0115908	0.00779538	0.104426	0.0955143	0.115908	0.0796662
2810.16	0.017932	0.0087594	0.0112382	0.00744436	0.100841	0.09143	0.112382	0.0760788
2809.19	0.0173864	0.00838286	0.0107793	0.00707674	0.0953846	0.0874996	0.107793	0.0723219
2808.23	0.0170305	0.00804712	0.01043	0.0067502	0.0918249	0.0839952	0.1043	0.0689847
2807.27	0.0167135	0.00775332	0.0101194	0.00644508	0.0886553	0.0809285	0.101194	0.0658665
2806.3	0.0165459	0.00750029	0.00995695	0.00618121	0.0869791	0.0782874	0.0995695	0.0631699
2805.34	0.016309	0.0072604	0.00957141	0.00590988	0.0846107	0.0757835	0.0957141	0.060397
2804.37	0.0161368	0.00705945	0.00936776	0.00569882	0.0828884	0.073686	0.0936776	0.05824
2803.41	0.0158937	0.00685334	0.00909529	0.00547244	0.0804572	0.0715347	0.0909529	0.0559265
2802.44	0.0156417	0.00667791	0.00889349	0.00529801	0.0779369	0.0697035	0.0889349	0.0541439
2801.48	0.0155025	0.00648949	0.00884304	0.00514177	0.0765456	0.0677367	0.0884304	0.0525472
2800.52	0.0152479	0.0063304	0.00864167	0.00499462	0.0739989	0.0660762	0.0864167	0.0510434
2799.55	0.0150687	0.00617837	0.00843903	0.00486518	0.0722071	0.0644893	0.0843903	0.0497205
2798.59	0.0148847	0.00605446	0.00823377	0.00476418	0.0703674	0.063196	0.0823377	0.0486883
2797.62	0.0148093	0.00595621	0.00817564	0.0046995	0.069613	0.0621705	0.0817564	0.0480273
2796.66	0.014802	0.00586514	0.00818626	0.0046523	0.0695401	0.0612198	0.0818626	0.0475449
2795.69	0.0147149	0.0057772	0.00815755	0.00461835	0.0686689	0.0603019	0.0815755	0.047198
2794.73	0.0146303	0.00568616	0.00805596	0.00457094	0.0678231	0.0593516	0.0805596	0.0467135
2793.76	0.0145454	0.00561113	0.00795487	0.00453952	0.0669747	0.0585685	0.0795487	0.0463923
2792.8	0.0145023	0.0055194	0.00793321	0.00449109	0.0665431	0.057611	0.0793321	0.0458974
2791.84	0.0143123	0.00540161	0.00772927	0.00440615	0.0646436	0.0563815	0.0772927	0.0450293
2790.87	0.0143019	0.00529838	0.00774041	0.00434573	0.0645392	0.0553041	0.0774041	0.0444119
2789.91	0.014221	0.00517776	0.00771909	0.00425751	0.0637299	0.054045	0.0771909	0.0435103
2788.94	0.0141034	0.0050544	0.00766123	0.00417619	0.0625543	0.0527575	0.0766123	0.0426793
2787.98	0.0140192	0.00494483	0.00767301	0.00409858	0.0617124	0.0516137	0.0767301	0.0418861
2787.01	0.0140111	0.00485049	0.00768475	0.00403601	0.061631	0.0506291	0.0768475	0.0412467
2786.05	0.0139303	0.00474116	0.00766112	0.00397767	0.0608237	0.0494879	0.0766112	0.0406505
2785.09	0.0139256	0.00468729	0.00774835	0.00394547	0.0607764	0.0489255	0.0774835	0.0403213
2784.12	0.0139175	0.00465385	0.00783128	0.00394338	0.0606951	0.0485766	0.0783128	0.0403
2783.16	0.0139526	0.00462835	0.00788254	0.00394902	0.0610461	0.0483104	0.0788254	0.0403577
2782.19	0.0140626	0.00460414	0.00800693	0.00394606	0.0621461	0.0480577	0.0800693	0.0403274
2781.23	0.0140317	0.00457583	0.00799169	0.00392909	0.0618371	0.0477621	0.0799169	0.0401539
2780.26	0.0140388	0.00455838	0.00801333	0.00388441	0.0619081	0.04758	0.0801333	0.0396973
2779.3	0.0139746	0.00450659	0.00792795	0.00382448	0.0612661	0.0470395	0.0792795	0.0390849
2778.33	0.0139754	0.00445424	0.00787045	0.00373527	0.0612746	0.046493	0.0787045	0.0381732
2777.37	0.0139822	0.00439075	0.00785452	0.00364456	0.0613425	0.0458303	0.0785452	0.0372462
2776.41	0.0139536	0.00428588	0.00783922	0.00353134	0.061056	0.0447356	0.0783922	0.0360891
2775.44	0.013995	0.00421203	0.00785647	0.00341133	0.0614701	0.0439648	0.0785647	0.0348626
2774.48	0.0139042	0.00410411	0.00774225	0.00327606	0.0605619	0.0428384	0.0774225	0.0334802
2773.51	0.0138472	0.00402213	0.00769654	0.00313857	0.0599926	0.0419826	0.0769654	0.0320751
2772.55	0.0137928	0.00393473	0.00765245	0.00301467	0.0594478	0.0410704	0.0765245	0.030809
2771.58	0.013742	0.00387257	0.00757531	0.00290679	0.0589407	0.0404215	0.0757531	0.0297065
2770.62	0.0135596	0.00378471	0.00733199	0.00279191	0.057116	0.0395045	0.0733199	0.0285323
2769.66	0.0134763	0.00372765	0.00729298	0.00269871	0.0562836	0.038909	0.0729298	0.0275799
2768.69	0.0134604	0.00368748	0.00728451	0.00263193	0.0561245	0.0384896	0.0728451	0.0268975
2767.73	0.0134862	0.00365333	0.00724564	0.00256185	0.0563827	0.0381332	0.0724564	0.0261812
2766.76	0.0134755	0.00362709	0.00724177	0.00249978	0.0562756	0.0378593	0.0724177	0.0255469
2765.8	0.0134326	0.0035799	0.00724166	0.00243531	0.0558467	0.0373667	0.0724166	0.0248881
2764.83	0.0133886	0.00354885	0.00713475	0.00237785	0.0554059	0.0370426	0.0713475	0.0243008
2763.87	0.0134395	0.00353386	0.00712226	0.00233666	0.0559158	0.0368862	0.0712226	0.0238798
2762.9	0.0133925	0.00350576	0.00704872	0.00227306	0.0554453	0.0365928	0.0704872	0.0232299
2761.94	0.0134042	0.0035077	0.00710438	0.00223986	0.0555625	0.0366131	0.0710438	0.0228907
[truncated: 2,450 more rows]
