# Supplementary material for: Stereoelectronic and hydrogen-bonding effects on hydroxyproline conformation
Source: Commun Chem. 2026 Mar 24;9:179. doi: 10.1038/s42004-026-01984-x (PMC13184006; doi:10.1038/s42004-026-01984-x)
Supplement: Supplementary file 5 — Supplementary data 2 [file 42004_2026_1984_MOESM5_ESM.zip]

Archive with 11 entries (10 files):
- numerical_data/
- numerical_data/conformer_d.txt
- numerical_data/conformer_e.txt
- numerical_data/conformer_g.txt
- numerical_data/conformer_f.txt
- numerical_data/.DS_Store
- numerical_data/conformer_b.txt
- numerical_data/conformer_c.txt
- numerical_data/conformer_a.txt
- numerical_data/~$stereo_hyp_numerical_data.xlsx
- numerical_data/conformer_h.txt
