# Supplementary material for: Stereoelectronic and hydrogen-bonding effects on hydroxyproline conformation
Source: Commun Chem. 2026 Mar 24;9:179. doi: 10.1038/s42004-026-01984-x (PMC13184006; doi:10.1038/s42004-026-01984-x)
Supplement: Supplementary file 5 — Supplementary data 2 [file 42004_2026_1984_MOESM5_ESM.zip › numerical_data/conformer_d.txt]

27
Coordinates from ORCA-job input
  O   -2.10638679856146     -1.72001136070004      0.63134488546931
  C   -1.20858369822905     -2.15117657821379     -0.37588087678000
  C   0.24951169366946     -2.05794270214609      0.06766738528365
  N   0.62267153328090     -0.69975844190454     -0.32505845628292
  C   1.68016281324242     -0.05861141594813      0.21376046536664
  O   1.77588474194316      1.19639732312467     -0.26104530916678
  C   2.86804780471338      1.96307559167570      0.25025418267150
  O   2.44975619137734     -0.53921606814577      1.02066175112815
  C   -0.30233793655973     -0.08448533580949     -1.25929459744795
  C   -1.04910622968114      1.10958429807693     -0.68243567686868
  O   -1.13762116438000      1.08603348421082      0.64870902709233
  C   -1.84067470420691      2.18581937384952      1.24548618634646
  O   -1.53634363969526      1.96949702412540     -1.36636484885539
  C   -1.25224079960302     -1.24625505434692     -1.60966025425249
  H   -1.80945693547370     -0.86801128596404      0.97414468910177
  H   -1.48810639197460     -3.17377826628290     -0.61573811329728
  H   0.87084274934859     -2.79352779545503     -0.44634792106994
  H   0.35612360879870     -2.19206949061581      1.14205809828111
  H   2.79602900115068      2.04780654332329      1.33209153777996
  H   2.78266557476863      2.93991426804742     -0.21396602497197
  H   3.81365138807790      1.49694169621685     -0.01762469349103
  H   0.20685716844394      0.29251316324028     -2.14407472457089
  H   -1.35738978109114      3.12054132045183      0.97198800768984
  H   -1.78662292146555      2.02337854686826      2.31601837914124
  H   -2.87414858748542      2.19443722663110      0.90722862788760
  H   -0.84966166449962     -1.77603331943455     -2.47176096821259
  H   -2.26239501590852     -0.91578674487498     -1.83954775797163
