# Supplementary material for: Stereoelectronic and hydrogen-bonding effects on hydroxyproline conformation
Source: Commun Chem. 2026 Mar 24;9:179. doi: 10.1038/s42004-026-01984-x (PMC13184006; doi:10.1038/s42004-026-01984-x)
Supplement: Supplementary file 5 — Supplementary data 2 [file 42004_2026_1984_MOESM5_ESM.zip › numerical_data/conformer_e.txt]

27
Coordinates from ORCA-job input
  O   2.66931180523119      1.98176347560359      0.81385795285732
  C   1.94072725783526      1.74286873300992     -0.37739630852979
  C   1.89152913551154      0.26061183843773     -0.72743387353317
  N   0.77427172871488     -0.20011418291495      0.09466688522320
  C   0.44807589082076     -1.48643282878923      0.34179185082484
  O   1.34563092404656     -2.33820812477874     -0.17344606657622
  C   1.06515526571176     -3.72362192790000      0.04271160330922
  O   -0.54054170020154     -1.82686010500819      0.96385486625734
  C   -0.17165930559734      0.85615099485462      0.41671903033822
  C   -1.53100443618904      0.57063962748095     -0.19528912306013
  O   -2.51777395772423      1.03004300685025      0.56411141227059
  C   -3.83863110409782      0.84374350475312      0.03780957566322
  O   -1.68948060467769      0.03858395021195     -1.26301940142271
  C   0.46052428260602      2.10404481216131     -0.23528116605006
  H   2.35658480403958      1.38210883992652      1.50081546779690
  H   2.42868543294642      2.32668509455176     -1.15346609798892
  H   2.81060482499719     -0.25267363318492     -0.45751081396522
  H   1.68729242474822      0.11076359978788     -1.78994625469536
  H   0.10609733921461     -3.98666679259101     -0.39796002180520
  H   1.04966527498401     -3.94616062812895      1.10734317341550
  H   1.86817705949626     -4.26395279089036     -0.44704509455684
  H   -0.28745346474930      0.96429074565523      1.49467421638209
  H   -4.51564470741713      1.25969385082328      0.77526952385068
  H   -4.03116141449481     -0.21697066279709     -0.10609707196391
  H   -3.93790425208820      1.36386519382830     -0.91248600834530
  H   0.31328241794434      3.00164934840534      0.35834012838457
  H   0.03406461718851      2.25634335844170     -1.22729781998084
