# Supplementary material for: Stereoelectronic and hydrogen-bonding effects on hydroxyproline conformation
Source: Commun Chem. 2026 Mar 24;9:179. doi: 10.1038/s42004-026-01984-x (PMC13184006; doi:10.1038/s42004-026-01984-x)
Supplement: Supplementary file 5 — Supplementary data 2 [file 42004_2026_1984_MOESM5_ESM.zip › numerical_data/conformer_g.txt]

27
Coordinates from ORCA-job input
  O   3.25050102572544     -0.53029058040533     -0.97178025495199
  C   2.52379762196445     -0.86454859270880      0.19721560157999
  C   1.93387653349139      0.36905805064318      0.86826175856010
  N   0.72395000360231      0.57626918409047      0.07927935436162
  C   0.06049381423549      1.75338014912120      0.06818322852544
  O   -1.05372401515233      1.67509470277577     -0.67918491297720
  C   -1.84818892550380      2.86249184721126     -0.71298095498963
  O   0.42307672358790      2.76139632701071      0.63859825261170
  C   0.18851579232279     -0.66276498645941     -0.45642755652509
  C   -1.11813269915247     -1.04311505000847      0.21396410875670
  O   -1.80268152245630     -1.90576473541360     -0.52972568717301
  C   -3.00395040318882     -2.41879162775224      0.06241592433311
  O   -1.46664893584196     -0.66001171399987      1.29994795745258
  C   1.27996310687404     -1.70506087230699     -0.10894766788478
  H   2.71800835354833      0.06205056332187     -1.51468845931853
  H   3.21711268286153     -1.39317393460560      0.84617865997825
  H   2.58837367655279      1.23412721391705      0.80307569813457
  H   1.69182609299615      0.17131756308075      1.91560290587587
  H   -2.13209894689673      3.15265344245547      0.29601430733165
  H   -2.72639988961075      2.61067746451545     -1.29795166071744
  H   -1.29774521346540      3.67341166908037     -1.18485272636298
  H   0.02254759712223     -0.59099835892808     -1.53023562012248
  H   -2.76900164116062     -2.93482579701345      0.99087941847239
  H   -3.42133784465996     -3.10860361484983     -0.66237193041921
  H   -3.69776646771326     -1.60571615856408      0.26327328965658
  H   1.45131717724382     -2.40805490100705     -0.91914017263880
  H   0.99489630267374     -2.26198225320075      0.78455913845061
