# Supplementary material for: Stereoelectronic and hydrogen-bonding effects on hydroxyproline conformation
Source: Commun Chem. 2026 Mar 24;9:179. doi: 10.1038/s42004-026-01984-x (PMC13184006; doi:10.1038/s42004-026-01984-x)
Supplement: Supplementary file 5 — Supplementary data 2 [file 42004_2026_1984_MOESM5_ESM.zip › numerical_data/conformer_f.txt]

27
Coordinates from ORCA-job input
  O   2.81264786716691      1.85218101444987      0.59643688726762
  C   1.90957838648961      1.75354999907229     -0.49028715382504
  C   1.68993356506611      0.30544020453016     -0.91190486010138
  N   0.69260951062777     -0.12917894115127      0.06394706275991
  C   0.36722903105787     -1.40279284693325      0.36421072302009
  O   1.11708952513885     -2.28464936671543     -0.31099016625496
  C   0.82554973912109     -3.65847015287961     -0.04123333402336
  O   -0.50404366766309     -1.71049432992307      1.15469857090154
  C   -0.10981909246005      0.96658556737188      0.58291438678489
  C   -1.58626065505577      0.84563959366777      0.26068148654679
  O   -1.81071645195910      0.19704091556553     -0.87703613495749
  C   -3.18708479642901      0.06991051540111     -1.25433017987620
  O   -2.45089842201574      1.34271282072974      0.93447791301775
  C   0.49861907030857      2.20519280834806     -0.10969314486789
  H   2.54578237575813      1.23392768675969      1.28635820417249
  H   2.33082915404611      2.35486145285565     -1.29161273596523
  H   2.59765091582662     -0.28637035300262     -0.83382415787343
  H   1.29871002236650      0.24369778757426     -1.93020641331586
  H   1.02072111263325     -3.88896721547919      1.00367079298987
  H   1.48461826316660     -4.23143741451548     -0.68477335667381
  H   -0.21446894866565     -3.87602668927444     -0.27367119813727
  H   -0.03440618450479      1.02802109973741      1.66852074694580
  H   -3.62720587191697      1.05387426978437     -1.40144235916563
  H   -3.73372649423774     -0.46138198992108     -0.47838430052437
  H   -3.18992666067326     -0.49486637548832     -2.17989846601633
  H   0.50537930131734      3.07781037047792      0.53690569582154
  H   -0.06111359451021      2.43816056895806     -1.01639650865007
