# Supplementary material for: Stereoelectronic and hydrogen-bonding effects on hydroxyproline conformation
Source: Commun Chem. 2026 Mar 24;9:179. doi: 10.1038/s42004-026-01984-x (PMC13184006; doi:10.1038/s42004-026-01984-x)
Supplement: Supplementary file 5 — Supplementary data 2 [file 42004_2026_1984_MOESM5_ESM.zip › numerical_data/conformer_b.txt]

27
Coordinates from ORCA-job input
  O   -1.37732862412939     -1.72930596493585      1.40317970087207
  C   -0.80791811597747     -2.20956635583405      0.20042393827455
  C   0.66720391410550     -1.83803915843325      0.08582495016044
  N   0.60247822213658     -0.50136313329231     -0.50345360594040
  C   1.56371902351924      0.44250647171985     -0.45981242440639
  O   2.66138416568713      0.01451827435842      0.17869281793923
  C   3.71661187956070      0.97296965196743      0.28757944906934
  O   1.44226489605113      1.55352159572510     -0.94195254759147
  C   -0.63045231793006     -0.24242677533105     -1.22547977130370
  C   -1.40109009883260      0.95793273513938     -0.70166531754644
  O   -1.29543675969845      1.10909567452879      0.62029924575618
  C   -2.02931821919390      2.20496443453612      1.18543948840393
  O   -2.08390255365364      1.65852793547214     -1.39983690615826
  C   -1.42007716365201     -1.55723757300399     -1.04440589143344
  H   -1.26872113023870     -0.76993338796905      1.43501682928966
  H   -0.95209248570209     -3.28697873569632      0.20337920292551
  H   1.20436164363085     -2.52856685029384     -0.56779372898234
  H   1.15220601790532     -1.81110829671237      1.05789916471026
  H   4.04109152198192      1.29191631627804     -0.70014914261460
  H   4.52296663272607      0.46368362203402      0.80465754340657
  H   3.38526728490027      1.83745251633460      0.85869064290300
  H   -0.43917157512323     -0.02785712761178     -2.27577535973195
  H   -3.09085437057699      2.08391606223797      0.98409435423942
  H   -1.67576984334296      3.14017045946401      0.75782698038606
  H   -1.83267955268627      2.17287487331910      2.25135673183115
  H   -1.24921248784977     -2.19148937146541     -1.91249981488949
  H   -2.49066449921482     -1.39813179963700     -0.93546892757141
