# Supplementary material for: Stereoelectronic and hydrogen-bonding effects on hydroxyproline conformation
Source: Commun Chem. 2026 Mar 24;9:179. doi: 10.1038/s42004-026-01984-x (PMC13184006; doi:10.1038/s42004-026-01984-x)
Supplement: Supplementary file 5 — Supplementary data 2 [file 42004_2026_1984_MOESM5_ESM.zip › numerical_data/conformer_c.txt]

27
Coordinates from ORCA-job input
  O   -1.52954114653928     -2.17831958239112      1.09119230790964
  C   -0.97773387286597     -2.34904261919881     -0.19966557544428
  C   0.53923260572167     -2.19315855936039     -0.19490351181528
  N   0.70511123715469     -0.75006301059351     -0.35254262231058
  C   1.85965390633310     -0.12710431643649     -0.03965020243236
  O   1.76306757017544      1.20184463979934     -0.22527565347046
  C   2.92701097758145      1.94923746010267      0.13776012331246
  O   2.86145981939576     -0.68439176641301      0.35882460513505
  C   -0.46975413741262     -0.08013944703437     -0.88095824616905
  C   -1.07838592377720      0.86899622870940      0.13955407716390
  O   -1.68569718943984      1.88673565762247     -0.45067874437901
  C   -2.35141486498198      2.81356778782840      0.42085440107440
  O   -1.05625619294195      0.69639349791757      1.33465769154184
  C   -1.42577482640910     -1.25590297080258     -1.17494089304053
  H   -1.25950140766517     -1.31547786646986      1.43735441987342
  H   -1.27985687621478     -3.33741423355802     -0.53593387149821
  H   1.00236185169971     -2.73066942643824     -1.02496079844956
  H   0.97961042031130     -2.53136144968332      0.74008485171918
  H   3.14208691023368      1.81752189750339      1.19596355129660
  H   2.68938864294341      2.98601973987004     -0.07544643382889
  H   3.78333996278631      1.62637866926924     -0.44976670866466
  H   -0.23981162936092      0.49245207783517     -1.77685140717516
  H   -1.63793270445188      3.24000044275232      1.12189828250813
  H   -3.14324162569357      2.30528090261485      0.96621143045420
  H   -2.76192659721135      3.58026371986421     -0.22622356925998
  H   -1.27081563974428     -1.58771228414051     -2.20040013273093
  H   -2.47355226962661     -0.99466018916884     -1.04354537131990
