# Supplementary material for: Stereoelectronic and hydrogen-bonding effects on hydroxyproline conformation
Source: Commun Chem. 2026 Mar 24;9:179. doi: 10.1038/s42004-026-01984-x (PMC13184006; doi:10.1038/s42004-026-01984-x)
Supplement: Supplementary file 5 — Supplementary data 2 [file 42004_2026_1984_MOESM5_ESM.zip › numerical_data/conformer_a.txt]

27
Coordinates from ORCA-job input
  O   -1.21049406447606     -2.15417230870150      1.28165577433963
  C   -0.74562169883084     -2.34511031386485     -0.03965177511967
  C   0.73392450796702     -1.99455214924778     -0.17346063597462
  N   0.68550956542787     -0.55178693666395     -0.40613129372257
  C   1.66787625306582      0.33950978850024     -0.16743961329424
  O   2.79322588653750     -0.24689727032371      0.26152946773308
  C   3.86332934597606      0.64887837589241      0.57362079548754
  O   1.54055557724130      1.53954655189552     -0.32800027907607
  C   -0.59188306572654     -0.08683673544555     -0.91700931652465
  C   -1.23991300375072      0.88358622687230      0.05883769343888
  O   -1.86844335265489      1.86589905359726     -0.56449908932684
  C   -2.54517699915133      2.81069094906198      0.27798827182194
  O   -1.22509682375368      0.74742138563607      1.25968864803699
  C   -1.40831036630005     -1.39029781810848     -1.03951111397708
  H   -1.10065124907044     -1.22104080348313      1.51942032480820
  H   -0.93679866456257     -3.38618061553658     -0.28785327487384
  H   1.19378469318079     -2.51106571646359     -1.01851919538856
  H   1.28500966824158     -2.22523193843616      0.73399022606969
  H   4.13132613603532      1.23822572097761     -0.30003698282326
  H   4.69407651000339      0.02016683200397      0.87595604222122
  H   3.57506747109051      1.31269001661813      1.38587936930667
  H   -0.47860598584441      0.42097466402016     -1.87291391483527
  H   -3.33530632190400      2.31104585541881      0.83387447651934
  H   -2.95884376987017      3.55648160065211     -0.39113012359204
  H   -1.83726255199775      3.26091548743713      0.96969717167443
  H   -1.29993576969490     -1.78088753864450     -2.05006572197645
  H   -2.46647652277884     -1.24992627076394     -0.82984832895243
