# Supplementary material for: Stereoelectronic and hydrogen-bonding effects on hydroxyproline conformation
Source: Commun Chem. 2026 Mar 24;9:179. doi: 10.1038/s42004-026-01984-x (PMC13184006; doi:10.1038/s42004-026-01984-x)
Supplement: Supplementary file 5 — Supplementary data 2 [file 42004_2026_1984_MOESM5_ESM.zip › numerical_data/conformer_h.txt]

27
Coordinates from ORCA-job input
  O   3.33890564861902     -0.35801138023259     -0.90778298066448
  C   2.51588699014746     -0.97505521580512      0.06554112467421
  C   1.78952381630997      0.04822009696362      0.92958243118670
  N   0.65364419860164      0.39479558584576      0.07963488383020
  C   -0.09685596522193      1.49449791703290      0.30007390969857
  O   -1.09200766380741      1.59436720865097     -0.59881030643923
  C   -1.95916639595433      2.71721913375942     -0.42141036692845
  O   0.09899886560048      2.30047283397732      1.18662751945054
  C   0.31272155998368     -0.65310885368753     -0.87132667728218
  C   -1.08424052011486     -1.21364835475746     -0.70475408936975
  O   -1.51400729317311     -1.14797211029675      0.55044525561610
  C   -2.82005337812550     -1.68457125075302      0.79379321247423
  O   -1.70026939572238     -1.71716407566981     -1.60828514713077
  C   1.36032438500887     -1.74709639173180     -0.57122557220825
  H   2.84487859792555      0.34670241497236     -1.34169610178114
  H   3.16420552230178     -1.61877951148399      0.65402155273988
  H   2.39779319882967      0.92534550963139      1.13614401246188
  H   1.45601741860266     -0.39102574502615      1.87286441989494
  H   -2.42684520810098      2.67869625158759      0.55993789705237
  H   -2.70808763400262      2.63453847632284     -1.20176446307571
  H   -1.40160825028614      3.64545838219411     -0.52287553173976
  H   0.38431103908776     -0.29528753405289     -1.89822682015164
  H   -2.99840166153559     -1.55558661444054      1.85544410396501
  H   -2.84905477419822     -2.73761022109921      0.52325257295917
  H   -3.55831094581297     -1.13672657082979      0.21179581486090
  H   1.66328697156873     -2.28379544512644     -1.46548952038769
  H   0.95899287346875     -2.45664653594514      0.15364986629433
